# Supplementary material for: New trimester-specific reference intervals for clinical biochemical tests in Taiwanese pregnant women-cohort of TMICS
Source: PLoS One. 2020 Dec 14;15(12):e0243761. doi: 10.1371/journal.pone.0243761 (PMC7735596; doi:10.1371/journal.pone.0243761)
Supplement: S1 Dataset — (XLSX) [file pone.0243761.s007.xlsx]

## Sheet: Raw data 1
ID	Week	Age of Mother, y	Height of Mother, cm	Weight before Pregnancy, kg	Weithg after Pregnancy, kg	Primipara	Education Level of Mother	Gender of Newborn	Gestational Age of Newborn, Week	Birth Length of Newborn, cm	Birth Weight of Newborn, g	Head Circumference of Newborn, cm	Chest Circumference of Newborn, cm	White blood cell	Red blood cell	Hemoglobin	Platelet	Aspartate aminotransferase	Alanine aminotransferase	Creatinine	Insulin	Random blood sugar	Triiodothyronine	Thyroxine	Free thyroxine	Thyroid-stimulating hormone	Testosterone	Estradiol	Progesterone	Hematocrit	Mean corpuscular volume	Mean corpuscular hemoglobin	Mean corpuscular hemoglobin concentration	Neutrophil	Lymphocyte	Monocyte	Eosinophil	Basophil	Follicle-Stimulating Hormone	Luteinizing Hormone
1	31	38.65	158	55	70.5	N	< Post-secondary education	Female	39	49.5	3530	35	35.5	4.2	3.9	12.2	158	28	21	0.38	74.9	$null$	195	11.4	0.93	0.698	66	10339.8	150.01	39.8	102.1	31.3	30.7	67.3	23.8	7.5	1.2	0.2	<0.3	<0.07
2	32	37.31	158	53	62.8	N	>= Post-secondary education	Female	39	50	3040	31.5	32	6.8	3.57	10.8	130	20	15	0.5	10.9	108	104	10.2	0.92	2.53	69	19995	139	34.4	96.4	30.3	31.4	66.6	29.9	2.2	0.9	0.4	<0.3	<0.07
3	28	29.93	157	50	58.2	Y	>= Post-secondary education	Male	38	48.5	2915	33.5	32.5	7.2	3.78	12	200	25	22	0.47	13.5	92	165	13	0.9	0.898	89	11307.9	83.37	36	95.2	31.7	33.3	70.3	24.5	3.9	1	0.3	<0.3	<0.07
4	30	28.61	158	49	60.4	N	< Post-secondary education	Male	38	48	2970	33	33	9.6	3.85	11.2	142	15	16	0.44	3.3	74	124	10.9	0.97	0.813	46	13232.2	146.05	34.6	89.9	29.1	32.4	82.4	12.4	4.5	0.6	0.1	<0.3	<0.07
5	29	27.42	155	60	65.8	Y	< Post-secondary education	Male	37	49.5	3045	32.5	33.5	10.7	3.95	11	208	14	8	0.37	9.4	81	154	11.7	0.93	0.784	60	11944.2	125.37	33.9	85.8	27.8	32.4	73.2	22.3	3.3	1	0.2	<0.3	<0.07
6	29	34.22	164.5	75	96.3	Y	>= Post-secondary education	Female	40	52	3785	35	36	7	3.65	11.7	255	16	13	0.4	59.2	106	178	9.1	0.98	0.822	72	14914.2	63.35	34.1	93.4	32.1	34.3	79.3	15.2	4.7	0.4	0.4	<0.3	<0.07
7	28	19.16	155	50	66.1	N	< Post-secondary education	Male	38	51	2990	32.5	33	19.1	3.98	12.7	312	20	15	0.53	18.5	84	109	7.2	0.91	1.754	112	13066.4	146.22	38.9	97.7	31.9	32.6	78.1	16.7	4	1	0.2	<0.3	<0.07
8	29	36.88	150	59	70.5	Y	>= Post-secondary education	Male	39	50.5	3550	35.5	34.5	2.4	3.62	11	90	45	20	0.78	5.5	63	163	7.8	0.71	1.234	90	13993.3	136.23	40.7	112.4	30.4	27	69.7	20.6	8.4	1.3	0	<0.3	<0.07
9	29	25.45	156	43	54.9	N	< Post-secondary education	Male	38	49	2850	33	32	6.8	3.42	11.1	210	24	15	0.44	41	113	159	12.9	0.95	0.893	87	11641.5	154.45	31.9	93.3	32.5	34.8	73.8	18.7	3.5	3.7	0.3	<0.3	<0.07
10	30	31.26	164	54	64.1	N	>= Post-secondary education	Female	38	48.5	3045	32.5	31	8.3	3.44	11.1	250	21	13	0.48	23.3	72	112	10.4	0.81	1.729	44	10350.8	118.31	32.4	94.2	32.3	34.3	75	17.1	5.8	1.9	0.2	<0.3	<0.07
11	29	33.77	159	51	62.7	N	< Post-secondary education	Female	39	48	2770	33	32.5	11.3	4.33	11.7	179	23	15	0.47	126.2	160	132	7.3	0.83	0.663	81	17613.9	69.13	38.4	88.7	27	30.5	81.1	11.8	3.8	3.1	0.2	<0.3	<0.07
12	28	31.89	164	58	66.9	N	>= Post-secondary education	Male	39	50	3675	34	35	9.5	3.8	11.6	200	15	14	0.4	22.7	99	117	9.7	0.87	1.334	32	8095.4	71.02	34.5	90.8	30.5	33.6	76	19.1	4.1	0.6	0.2	<0.3	<0.07
13	30	31.4	158	41	52.1	Y	< Post-secondary education	Male	38	50	3300	35	34	10.7	3.85	12.5	227	22	18	0.56	69.7	112	114	9.6	0.99	1.016	91	20541.1	128.05	37.8	98.2	32.5	33.1	$null$	$null$	$null$	$null$	$null$	<0.3	<0.07
14	30	26.16	157	50	54.6	Y	>= Post-secondary education	Male	38	49.5	3205	35.7	34	9.9	3.64	11.4	196	20	13	0.45	11.7	77	177	11.9	0.86	0.795	75	14274.4	140.56	34	93.4	31.3	33.5	68.5	21.7	6	3	0.8	<0.3	<0.07
15	32	34.76	153	53	64.7	N	>= Post-secondary education	Female	38	47	3340	35	36	2.9	3.75	10.9	212	20	17	0.41	146.5	171	167	10.1	0.91	1.435	39	17328.2	108.64	35.8	95.5	29.1	30.4	62.2	27.9	5.1	2.4	2.4	<0.3	<0.07
16	28	34.47	166	57	64.2	N	>= Post-secondary education	Male	38	48	2760	34	32	7.2	4.07	8.8	130	17	13	0.63	53.3	96	100	8.7	1.07	1.373	57	13154.1	862.05	31.6	77.6	21.6	27.8	78.8	14.4	4.4	2.1	0.3	<0.3	<0.07
17	29	34.73	157.5	52	63	Y	>= Post-secondary education	Male	40	51	3215	33.5	33	4.2	3.24	10.5	142	25	20	0.48	27.5	79	182	9.7	0.91	1.669	55	14408.5	114.58	33.3	102.8	32.4	31.5	71.1	20.8	6.2	1.7	0.2	<0.3	<0.07
18	29	33.94	163	60	64.9	N	>= Post-secondary education	Female	38	47.5	2855	33.3	32	7.6	3.66	11.4	178	21	22	0.62	26.5	112	120	9.7	1.02	1.148	70	13474.2	122.63	35.5	97	31.1	32.1	80.9	14.8	3.2	0.8	0.3	<0.3	<0.07
19	31	29.56	157	53	61.3	N	>= Post-secondary education	Female	39	49	3215	34.5	32	4.9	3.9	12	159	20	10	0.53	100.9	154	74	7.4	1.12	1.73	78	14765.1	96.2	37	94.9	30.8	32.4	73.1	21.8	4.7	0.4	0	<0.3	<0.07
20	28	35.03	156	53.9	60.7	Y	< Post-secondary education	Female	39	47.5	2995	34	32	9.2	3.71	11.5	177	24	18	0.52	42.6	99	146	11	0.98	2.181	74	9625.5	80.69	35.3	95.1	31	32.6	77.8	16.4	4	1.6	0.2	<0.3	<0.07
21	30	34.98	160	55	61.8	Y	>= Post-secondary education	Female	37	47.5	2595	32.5	31.5	2.8	3.56	11.2	86	33	23	0.56	3.3	$null$	127	11	1.04	2.244	36	13538	128.28	39.1	109.8	31.5	28.6	59	32	6.1	2.2	0.7	<0.3	<0.07
22	28	27.67	166	66	75.5	N	>= Post-secondary education	Male	38	50	3670	35.5	35.5	1.7	3.3	11.9	55	26	13	0.59	30.6	121	119	11.1	0.96	1.739	33	12708.7	67.8	35.6	107.9	36.1	33.4	72.9	21.2	4.1	1.8	0	<0.3	<0.07
23	29	29.39	158	50	56.3	N	>= Post-secondary education	Female	37	49	3240	35	33.5	1.7	3.65	10.3	49	37	15	0.63	41.6	111	140	9.6	0.88	1.319	58	18935.3	104.46	34.6	94.8	28.2	29.8	61.7	25.6	8.7	2.3	1.7	<0.3	<0.07
24	30	31.58	168	52.4	60.3	$null$	>= Post-secondary education	$null$	$null$	$null$	$null$	$null$	$null$	9.8	3.75	11.4	179	11	10	0.46	37.2	108	135	9.1	0.99	1.221	76	13937.6	119.57	34.9	93.1	30.4	32.7	83.1	12.2	4.3	0.3	0.1	<0.3	<0.07
25	28	30.56	172	65	66.2	Y	>= Post-secondary education	Female	37	$null$	2150	$null$	$null$	12.6	3.39	9.7	210	19	16	0.57	39.3	75	102	9.2	1.11	6.244	63	1945.8	73.19	30.7	90.6	28.6	31.6	87.6	7.1	4.9	0.2	0.2	<0.3	<0.07
26	28	32.54	150	80	86.8	N	>= Post-secondary education	Female	37	46	2640	33.5	30	4.8	3.24	8.4	117	15	11	0.72	18.8	87	152	9.2	0.86	1.83	99	9484.3	114.47	30.3	93.5	25.9	27.7	74.3	18.5	5.1	1.9	0.2	<0.3	<0.07
27	28	41.24	156	50.2	58.6	Y	>= Post-secondary education	Female	37	48	2495	32	29	9.1	4.75	10	113	29	30	0.49	11.3	92	97	7.9	0.98	1.325	39	11237.8	110.17	33.3	70.1	21.1	30	81.5	11.7	6.1	0.4	0.3	<0.3	<0.07
28	29	28.73	150	40	53	N	< Post-secondary education	Female	38	49.5	3290	33	33.5	7.3	3.58	9.4	306	17	11	0.52	52.2	90	150	10.1	0.98	0.873	62	15186.6	80.25	30.6	85.5	26.3	30.7	75.2	20.9	1.9	1.9	0.1	<0.3	<0.07
29	28	39.93	162	75	76.2	N	< Post-secondary education	Male	38	48	2525	30	29.5	6.9	3.56	11.5	231	23	19	0.54	47.6	80	172	12.7	1.04	1.036	48	8104.6	81.64	35.3	99.2	32.3	32.6	74.7	19	4.5	1.7	0.1	<0.3	<0.07
30	29	24.24	154	53.2	63	Y	>= Post-secondary education	Male	38	49	2500	35.5	30	13.8	3.76	11.2	147	26	18	0.58	4.3	68	157	13.5	0.89	1.258	72	6804.8	90.9	37.5	99.7	29.8	29.9	77.9	13.6	5.3	3	0.2	<0.3	<0.07
31	31	30.41	168	52	72.6	N	< Post-secondary education	Male	38	49	3450	35.5	34	9.2	3.93	10.8	217	16	12	0.45	9	84	136	9.9	0.96	0.978	81	19485.5	137.46	36.5	92.9	27.5	29.6	$null$	$null$	$null$	$null$	$null$	<0.3	<0.07
32	28	29.3	156	51	53.1	Y	>= Post-secondary education	Female	38	47	2845	33	32	8	3.66	11.4	126	20	12	0.45	17.8	$null$	107	11.1	1.04	1.154	44	14675.8	174.38	38.1	104.1	31.1	29.9	78	18.2	2.9	0.8	0.1	<0.3	<0.07
33	30	32.96	158	45	55	N	< Post-secondary education	Male	39	46	2485	33	31	7.3	3.69	11.4	246	17	11	0.45	33	85	152	13.1	1.06	2.481	36	6405.8	47.89	35.4	95.9	30.9	32.2	73.3	19.6	6.3	0.7	0.1	<0.3	<0.07
34	31	35.23	163	49	65	Y	>= Post-secondary education	Male	38	48	3085	32	32.5	7.4	4.28	11.2	144	24	20	0.52	41.3	$null$	133	10.4	1.1	2.383	126	9363.4	126.41	37.1	86.7	26.2	30.2	80.5	16.3	2.6	0.3	0.3	<0.3	<0.07
35	29	38.71	172	61.3	73.4	Y	>= Post-secondary education	Male	39	50	3435	34	34	10.3	3.6	11.8	129	26	24	0.56	10.3	66	150	9.2	0.84	0.865	38	9920.8	116.1	39	108.3	32.8	30.3	77.3	15.2	4.2	3.2	0.1	<0.3	<0.07
36	30	30.76	165	60	67.7	Y	>= Post-secondary education	Male	39	51.5	3430	35	33	3.5	3.97	11.6	88	27	22	0.46	19.4	$null$	123	10.9	0.96	2.343	82	22567	135.32	37.3	94	29.2	31.1	73.5	20.2	5.4	0.6	0.3	<0.3	<0.07
37	29	25.1	155	51	68.4	Y	< Post-secondary education	Female	38	48	3050	32.5	32	$null$	$null$	$null$	$null$	20	16	0.46	93.1	125	205	10.3	0.94	0.866	55	8020.2	91.56	$null$	$null$	$null$	$null$	$null$	$null$	$null$	$null$	$null$	<0.3	<0.07
38	31	25.02	166	49	60.8	Y	>= Post-secondary education	Female	40	50	3340	35	33	6.8	3.86	12	239	13	12	0.5	16.3	71	140	10.6	0.93	1.011	61	13615.2	118.22	35.9	93	31.1	33.4	73.5	18.4	5.6	2.2	0.3	<0.3	<0.07
39	37	37.51	161	50	62.8	N	>= Post-secondary education	Male	38	48.5	2780	33.5	32.5	6.6	3.75	12.5	197	19	16	0.56	41.3	91	140	8.2	0.91	1.894	85	14061.6	237.43	37.8	100.8	33.3	33.1	79.6	14.7	4.1	1.4	0.2	<0.3	<0.07
40	28	28.59	155	45	53.8	Y	>= Post-secondary education	Male	38	48	2825	34.5	32	3	3.81	11.6	209	57	21	0.68	2.3	$null$	174	11.6	0.92	1.322	66	14138.8	166.88	42.3	111	30.4	27.4	34.1	49.3	12.5	2.7	1.4	<0.3	<0.07
41	29	30.37	166	55	69	N	< Post-secondary education	Male	38	45.5	2430	31.5	31	13.2	3.56	11.4	219	31	16	0.56	14	$null$	160	11	1.05	2.87	39	8385.3	72.38	36.7	103.1	32	31.1	72.6	19.9	3.9	3.4	0.2	<0.3	0.1
42	29	30.6	156	52	58.5	Y	>= Post-secondary education	Male	37	48	2790	33	32	8.2	4.38	12.7	117	27	18	0.67	5.5	$null$	165	11.9	1.03	1.544	77	12534.4	137.78	45.3	103.4	29	28	75	17.9	5.2	1.7	0.2	<0.3	<0.07
43	28	23.07	151	44.5	52.6	N	< Post-secondary education	Male	37	46	2410	32	31	6	3.6	11.1	207	27	12	0.45	8	96	86	8.6	0.8	1.415	91	17967.8	124.26	33.9	94.2	30.8	32.7	67.4	25.8	4.5	1.8	0.5	<0.3	0.1
44	28	27.76	164	64	72.9	N	>= Post-secondary education	Female	38	48	2855	33.5	32	2	4.62	11.1	155	59	11	0.81	1.5	$null$	119	9.7	0.93	0.32	64	10643.4	69.8	43.7	94.6	24	25.4	66.4	21.9	5.5	2.3	3.9	0.4	0.1
45	28	30.06	155	46	53.7	Y	>= Post-secondary education	Female	38	47.5	2760	32.5	32.5	8.8	4.9	11.2	241	26	14	0.56	4.9	85	109	8.6	0.78	1.282	82	12152.3	133.46	39	79.6	22.9	28.7	79.6	16.9	3.1	0.3	0.1	<0.3	<0.07
46	28	29.98	168	68	74.2	N	>= Post-secondary education	Male	37	51.5	3655	34	35.5	11.6	4.46	9.9	293	17	16	0.45	243.6	127	141	11.6	0.9	1.86	101	19815.9	125.68	33	74	22.2	30	82.5	9.5	6.9	0.9	0.2	<0.3	<0.07
47	29	24.05	160	48.6	54.8	N	>= Post-secondary education	Male	39	50	3255	35	33	8.2	3.51	10.2	262	17	9	0.42	53.9	111	109	11.5	0.94	1.338	38	8513.9	92.83	31.3	89.2	29.1	32.6	68.5	24.8	5.5	1	0.2	<0.3	<0.07
48	32	31.22	164	65	73	N	>= Post-secondary education	Male	38	49.5	3000	33.5	32.5	6.7	3.99	10.5	191	20	17	0.58	91	121	187	13.1	0.94	1.212	50	9199.7	115.63	35.9	90	26.3	29.2	$null$	$null$	$null$	$null$	$null$	<0.3	<0.07
49	28	28.95	164	63	71.4	Y	>= Post-secondary education	Male	40	50	3255	35	34	13.1	3.92	10.9	295	24	24	0.62	14.2	83	128	12.5	1.07	2.654	70	14835.9	132.78	33.6	85.7	27.8	32.4	82.6	12	4.5	0.7	0.2	<0.3	<0.07
50	29	35.76	163	48	57.8	Y	< Post-secondary education	Male	39	49.5	2865	33.5	32.5	7.8	3.77	11.3	223	14	17	0.47	31.6	98	163	13.7	0.97	1.072	40	10339.2	55.57	34.8	92.3	30	32.5	72.6	18.2	6.3	2.6	0.3	0.5	<0.07
51	29	32.31	153	48	54.5	Y	>= Post-secondary education	Male	38	44	2480	34	30	8.1	3.81	11.9	145	19	18	0.45	11.1	74	154	13.6	0.99	4.741	54	$null$	109.58	39.1	102.6	31.2	30.4	88.2	8.6	2.6	0.5	0.1	<0.3	<0.07
52	28	31.61	157	56	60.5	Y	>= Post-secondary education	Female	37	47	2670	32	30	6.4	4.33	12.4	55	21	17	0.53	73.7	158	141	12.1	0.91	2.03	70	17192.6	$null$	40.3	93.1	28.6	30.8	79.6	16.8	3.1	0.3	0.2	<0.3	<0.07
53	28	22.43	153	65	72.8	N	< Post-secondary education	Female	38	48	3035	33.5	34	$null$	$null$	$null$	$null$	19	9	0.58	45	62	162	8	0.82	1.038	77	8293.8	106.11	$null$	$null$	$null$	$null$	$null$	$null$	$null$	$null$	$null$	<0.3	<0.07
54	28	18.35	165	50	58.2	N	>= Post-secondary education	Female	39	48	2785	32	32	10.1	4.19	13.3	195	21	12	0.33	48.2	100	155	14.4	1.08	1.599	75	14038.4	84.92	39.1	93.3	31.7	34	76.1	17.9	4.9	1	0.1	<0.3	<0.07
55	28	27.79	160	68	69.3	N	>= Post-secondary education	Male	39	48	3075	32	32.5	9.1	3.67	11.1	211	16	15	0.61	17.1	90	143	13.3	1.11	1.526	101	10935.3	106.88	37.8	103	30.2	29.4	68.2	25.4	4.7	1.3	0.4	<0.3	<0.07
56	28	35.52	163	55	71.4	N	< Post-secondary education	Male	39	50	3260	33	32.5	5.4	4.04	12.7	136	29	18	0.53	2.5	$null$	157	10	0.87	3.351	70	14431	136.96	43.3	107.2	31.4	29.3	69.9	22.5	6.1	1.1	0.4	<0.3	<0.07
57	28	37.9	157	48.2	56.6	N	>= Post-secondary education	Male	39	49	3000	35	33	7.4	3.56	11.6	167	21	13	0.5	31.4	91	127	17.1	1.33	0.855	41	16597.1	136.12	37.6	105.6	32.6	30.9	82.9	12.5	3.7	0.4	0.5	<0.3	<0.07
58	31	33.79	161	58	69	N	< Post-secondary education	Male	38	47.5	2995	33.2	33	10	3.83	9	293	22	14	0.42	276	160	217	12.2	0.88	1.252	63	24029.3	112.4	29.4	76.8	23.5	30.6	75.3	18.9	4.5	1.1	0.2	<0.3	<0.07
59	28	34.82	153	54	60.3	N	>= Post-secondary education	Female	39	52	3720	34	35	3.1	3.7	12.2	49	27	15	0.47	20	111	106	10.5	0.92	1.757	46	15392.5	179.87	37.5	101.4	33	32.5	69.1	23.6	4.5	2.5	0.3	<0.3	<0.07
60	29	25.98	160	45	60.6	N	>= Post-secondary education	Male	38	49	2970	33	33	5.5	4	9.1	193	19	12	0.49	64	86	123	9	0.87	0.927	111	14733.2	104.13	33.6	84	22.8	27.1	71.2	15.8	8.4	4.4	0.2	<0.3	<0.07
61	29	34.93	158	57	65.3	N	>= Post-secondary education	Male	39	49	3515	35	34	7.8	3.74	12.3	131	21	13	0.45	4.5	$null$	112	11.2	0.99	1.508	64	10008.4	101.04	42.2	112.8	32.9	29.1	79.3	15.2	4.3	1.1	0.1	QNS	<0.07
62	28	30.56	163	56	60.3	N	>= Post-secondary education	Male	39	50	3040	34	33	7.6	3.63	10.9	151	17	6	0.47	15.6	$null$	116	11.9	0.96	1.162	85	33155.6	90.29	35.6	98.1	30	30.6	72.4	16.9	5	5.4	0.3	<0.3	<0.07
63	30	31.54	158	54	63.9	N	>= Post-secondary education	Female	40	49	3310	34.5	33	8	4.06	11.9	167	18	12	0.42	11.9	91	147	12.7	0.99	1.365	75	11850.7	113.77	36.6	90.1	29.3	32.5	74.3	19.2	5.4	0.9	0.2	<0.3	<0.07
64	29	38.99	$null$	58	65.5	$null$	>= Post-secondary education	$null$	$null$	$null$	$null$	$null$	$null$	8.5	4.25	9	247	13	5	0.43	26.1	94	141	11.6	1.03	0.795	94	12676.7	138.89	33.1	77.9	21.2	27.2	69.1	22.5	4.9	3.1	0.4	<0.3	<0.07
65	30	28.34	156	68	73.8	Y	>= Post-secondary education	Male	40	50	3050	33.5	33	8.4	4.67	12.2	219	14	9	0.31	239.6	125	155	9.3	0.94	0.685	131	11629.8	87.33	39.8	85.2	26.1	30.7	74.3	19.8	4	1.8	0.1	<0.3	<0.07
66	28	35.12	157	54	59.8	N	< Post-secondary education	Female	41	50	3315	34.5	32.5	8.6	3.96	12	236	19	13	0.49	40.2	132	98	10.6	1.22	1.101	49	12723.6	95.35	37.4	94.4	30.3	32.1	80.7	11.3	7.1	0.7	0.2	<0.3	<0.07
67	29	29.53	160	48	63.2	Y	< Post-secondary education	Female	39	48	2950	34	33.5	6.8	3.42	10.3	76	25	17	0.48	55.7	$null$	120	8.8	0.68	2.801	118	13463.6	86.42	36.3	106.1	30.1	28.4	74.2	19.2	5.3	1	0.3	<0.3	<0.07
68	37	31.15	164	44.5	$null$	Y	>= Post-secondary education	Male	40	50	3365	32.5	32	6.5	4.08	12.7	113	28	19	0.68	41.1	102	106	10.1	1.03	1.521	97	19736	152.13	41.8	102.5	31.1	30.4	84.4	11.1	4.1	0.2	0.2	<0.3	<0.07
69	28	31.13	162	48	55.7	N	>= Post-secondary education	Male	39	50	3130	35	34	10.8	3.9	11.7	255	20	13	0.49	26.2	88	99	8.9	0.83	0.835	86	24092.2	104.61	34.6	88.7	30	33.8	63	25	3	3	0	<0.3	<0.07
70	30	37.52	169	62	67	Y	< Post-secondary education	Female	39	52	3630	35	34	9.3	4.88	10.7	194	18	18	0.43	13.7	83	119	9.6	0.99	0.964	62	12722.3	138.45	33.2	68	21.9	32.2	76.2	16.3	4.2	3.1	0.2	<0.3	<0.07
71	30	37.8	159	50	58.3	N	>= Post-secondary education	Female	38	48.5	2725	34	32	6.2	3.33	10.6	165	19	14	0.33	78.9	134	150	13.4	1.05	0.703	70	11575.4	102.72	33.4	100.3	31.8	31.7	68.8	21.7	6.1	3.2	0.2	<0.3	<0.07
72	28	24.95	162	54	59.4	N	>= Post-secondary education	Female	37	49	2965	33	32.5	4.5	3.76	11.5	236	18	12	0.68	4	$null$	137	14.4	1.35	1.725	51	$null$	56.97	36.6	97.3	30.6	31.4	75.1	18.9	5.4	0.4	0.2	<0.3	<0.07
73	29	28.13	165	51.8	62.6	Y	>= Post-secondary education	Male	37	49	2880	32.5	32	5.4	4.44	13.7	181	39	32	0.34	2.4	$null$	193	12.8	1.04	0.959	91	12258.2	99.95	46.7	105.2	30.9	29.3	70.9	22.7	4.5	1.7	0.2	<0.3	<0.07
74	28	26.01	159	61	65.6	Y	>= Post-secondary education	Male	40	50.5	3455	34	33.5	8.4	3.82	11.5	214	18	9	0.46	17.3	$null$	159	11.4	0.89	1.783	58	9549.1	90.22	37.7	98.7	30.1	30.5	72.1	21.3	5.1	1.3	0.2	<0.3	<0.07
75	28	26.98	155	44	54	N	>= Post-secondary education	Male	39	51	3225	34	35	8.3	3.61	10.2	170	18	16	0.51	208.3	147	99	9.4	0.94	0.892	91	16670.6	103.38	33	91.4	28.3	30.9	83.1	12.8	3.1	0.8	0.2	<0.3	<0.07
76	29	32.36	147	52	71	N	>= Post-secondary education	Male	37	50	3220	34.5	33.5	11.4	3.35	8.1	285	18	10	0.51	60.3	102	149	10.8	0.91	2.312	79	17177.6	92.48	26.3	78.5	24.2	30.8	82.2	12.1	3.3	2.2	0.2	<0.3	<0.07
77	28	35	154	45	56.5	Y	>= Post-secondary education	Male	40	48.5	2630	32	31.5	6.1	4.67	10.4	217	17	17	0.39	32.9	106	159	12.1	0.87	1.156	149	12185.9	106.77	32.3	69.2	22.3	32.2	70.7	19.8	8.2	1	0.3	<0.3	<0.07
78	32	18.73	169	63	84.8	Y	< Post-secondary education	Male	39	49.5	3320	35.5	34	11.6	4.24	12.8	417	19	17	0.58	104	$null$	160	11.4	1.01	0.848	80	13382.1	133.18	42	99.1	30.2	30.5	79.6	14.6	4.7	0.9	0.2	4.7	<0.07
79	28	32.33	154	73	79.8	N	>= Post-secondary education	Male	39	49	3220	35	34	6	4.64	12.6	230	35	22	0.51	14.2	58	138	11.4	0.94	5.9	66	16068.5	104.16	42.5	91.6	27.2	29.6	71.9	21.3	3.5	2.8	0.5	<0.3	<0.07
80	29	33	155.2	68.9	73.8	N	>= Post-secondary education	Male	38	51	3150	33.5	33	10.5	3.75	11.7	243	27	12	0.9	72.4	101	124	12.4	1.04	0.748	80	8044.2	115.86	36.1	96.3	31.2	32.4	75.1	17.8	4.4	2.5	0.2	<0.3	<0.07
81	33	38.61	154	45	59.1	N	< Post-secondary education	Female	38	48.5	2635	33	31	4.2	3.69	9	233	20	10	0.57	59.1	113	204	11.4	0.93	1.448	117	23922.4	224.81	32.8	88.9	24.4	27.4	69.7	18.5	6.6	4.5	0.7	<0.3	<0.07
82	35	27.9	171	55	$null$	Y	>= Post-secondary education	Male	40	52	3600	38	35	9	3.97	9.3	238	21	10	0.44	47.9	$null$	111	10.4	0.93	1.916	128	17762.9	153.86	32.5	81.9	23.4	28.6	82	12.4	4.4	1	0.2	<0.3	<0.07
83	29	31.45	156	56.8	67.9	Y	< Post-secondary education	Male	38	50	3480	35.5	35	12.1	4.04	12.8	364	22	14	0.54	10.8	78	148	11.3	0.93	1.409	116	13140.1	172.75	36.7	90.8	31.7	34.9	73.1	21.5	4.3	0.8	0.3	<0.3	<0.07
84	31	31.67	155.1	60	69.3	N	>= Post-secondary education	Female	38	47	2740	33	32	8.1	3.99	12.7	254	17	15	0.42	12	$null$	165	11.4	0.82	1.095	80	14909.6	96.36	38.4	96.2	31.8	33.1	66	27	4.2	2.6	0.2	<0.3	<0.07
85	28	32.8	173	59	67	Y	>= Post-secondary education	Female	39	49	2960	33	33	7.8	4.74	11	239	23	19	0.54	17.8	83	113	11.5	1.03	1.169	72	13408.2	150.11	35.3	74.5	23.2	31.2	76.6	14.8	7.5	0.6	0.5	<0.3	<0.07
86	28	34.56	162	78	90.6	Y	< Post-secondary education	Male	38	50.5	3745	35	34.5	8.3	4	11.8	343	18	15	0.5	$null$	140	198	11.7	0.85	1.101	51	6598.2	97.46	36.9	92.3	29.5	32	85.8	10	4	0.1	0.1	<0.3	<0.07
87	30	26.65	163	49	57.6	Y	>= Post-secondary education	Male	39	49	2960	34.5	33.5	8.3	4.58	10.5	188	20	19	0.43	23.3	89	127	12.7	0.95	0.747	115	14060.7	128.49	32.1	70.1	22.9	32.7	72	20.3	5.5	2.1	0.1	0.8	<0.07
88	30	32.44	158	47	62.7	N	< Post-secondary education	Female	37	50.5	3195	34	33	6.2	3.74	11.7	251	17	15	0.5	37.8	108	117	11.8	1.12	2.699	47	16059	189.97	38.3	102.4	31.3	30.5	73	21.7	4.5	0.6	0.2	<0.3	<0.07
89	30	29.96	152	46	62.8	N	< Post-secondary education	Female	40	49	3500	35	35.5	5.3	3.69	12.1	138	22	20	0.39	152.7	$null$	131	9.7	0.96	1.653	86	15647.9	98.35	38.5	104.3	32.8	31.4	60.7	31.6	6.5	1	0.2	<0.3	<0.07
90	30	30.3	$null$	$null$	68.7	$null$	>= Post-secondary education	$null$	$null$	$null$	$null$	$null$	$null$	6.7	3.72	12.5	107	20	14	0.54	125.9	122	158	12	0.87	1.023	65	14483.6	85.67	36.5	98.1	33.6	34.2	81.3	12.8	2.5	3.3	0.1	<0.3	<0.07
91	31	39.47	158	58	67.2	N	>= Post-secondary education	Female	38	51.5	3860	35	34	3.7	3.32	10.4	114	29	12	0.69	4.3	$null$	163	10.7	0.96	1.825	74	19628.7	176.67	38	114.5	31.3	27.4	60.8	34.1	3.5	1.3	0.3	<0.3	<0.07
92	38	33.88	160	59	$null$	N	>= Post-secondary education	Male	39	48	2705	33	31.5	4.6	3.92	11.4	237	17	12	0.54	73.5	65	101	10.7	1.08	2.032	106	19821.4	188.14	37.6	95.9	29.1	30.3	65.7	27.1	6.1	0.9	0.2	<0.3	<0.07
93	32	29.22	165	72	83.6	N	>= Post-secondary education	Male	39	51	3800	35	36	6.7	4.15	11.9	223	16	12	0.42	36.6	110	87	8.4	1.23	0.548	53	12668.3	144.05	35.7	86	28.7	33.3	75.2	18	5.8	1	0	<0.3	<0.07
94	29	32.63	160	57	71.9	N	>= Post-secondary education	Male	38	51	3675	35.5	35	8	4.03	12.8	116	26	22	0.63	30.9	96	90	7.5	0.81	1.483	72	14017.4	62.51	41.8	103.7	31.8	30.6	75.4	18.3	4	2	0.3	<0.3	<0.07
95	28	37.77	160	51	60.4	N	< Post-secondary education	Male	39	48.5	3110	35.5	32	3.6	3.55	11.8	135	24	16	0.52	14.5	96	126	10	0.86	2.276	73	14362.8	109.05	37.5	105.6	33.2	31.5	63.6	28.7	6.9	0.8	0	<0.3	<0.07
96	30	34.35	163	58	70.8	Y	>= Post-secondary education	Female	39	49	3265	34.5	33.5	6.8	4.19	12.3	232	23	24	0.47	5.3	$null$	150	11.1	0.95	2.203	80	$null$	136.58	39.9	95.2	29.4	30.8	75.5	19.5	4	0.6	0.4	<0.3	<0.07
97	30	31.53	158	53	61.9	N	>= Post-secondary education	Male	38	50	3165	33.5	33.5	8.6	4.51	10.8	149	22	13	0.42	12.5	74	142	12.2	1.09	0.872	53	14544.2	173.12	34.9	77.4	23.9	30.9	$null$	$null$	$null$	$null$	$null$	<0.3	<0.07
98	29	39.31	155	50	59.4	Y	>= Post-secondary education	Female	38	48	2990	34	33	8.2	4	12.1	157	19	12	0.41	15	73	137	11.3	1.07	0.968	98	9748	121.62	40	100	30.3	30.3	$null$	$null$	$null$	$null$	$null$	<0.3	<0.07
99	30	29.23	168	54	67.8	N	>= Post-secondary education	Female	38	50	3080	34.5	33	5.5	3.32	10.4	212	15	9	0.42	61.3	83	115	9.6	0.97	0.895	49	7887.8	96.09	31.1	93.7	31.3	33.4	71.6	21.4	5.9	0.7	0.4	<0.3	<0.07
100	28	35.45	161	61	69.9	N	>= Post-secondary education	Female	38	50	3630	34.5	35	9.4	4.87	11.5	183	22	18	0.63	32.9	$null$	134	13.2	1.07	0.754	68	14036.3	76.9	42.6	87.5	23.6	27	83.3	11.9	4.2	0.5	0.1	<0.3	<0.07
101	29	33.72	166	63	76.4	N	>= Post-secondary education	Male	40	52.5	4040	35.5	35	2.8	3.84	11.3	99	18	12	0.45	143.7	105	118	10.2	1.09	1.275	101	14182.4	90.97	39	101.6	29.4	29	60.7	35	2.1	1.8	0.4	<0.3	<0.07
102	28	26.05	$null$	57	68.9	$null$	>= Post-secondary education	$null$	$null$	$null$	$null$	$null$	$null$	6.4	4.02	11.1	259	14	12	0.61	41.2	103	105	9.5	1.09	0.646	129	2268.4	111.7	33.4	83.1	27.6	33.2	75.4	15.5	5.5	3.1	0.5	<0.3	<0.07
103	28	36.96	161	52	59.5	N	>= Post-secondary education	Male	38	48	2880	33	32	8.5	3.65	12	118	14	6	0.41	13.6	$null$	114	9.4	0.84	1.381	51	13483.9	134.06	40.6	111.2	32.9	29.6	80.8	13.1	3.4	2.6	0.1	<0.3	<0.07
104	31	25.3	160	63	62.9	Y	>= Post-secondary education	Female	39	48.5	3115	32	34	8.1	3.49	10.3	220	14	10	0.46	19.6	73	145	13.6	1.02	0.976	89	16579.1	101.82	34	97.4	29.5	30.3	77.5	17.7	4	0.7	0.1	<0.3	<0.07
105	29	35.67	160	70	81.2	N	>= Post-secondary education	Male	38	49	3405	34	33.5	6.7	3.96	10.8	252	19	14	0.47	23.9	89	141	10.9	0.9	0.63	99	22273.1	119.34	32.4	81.8	27.3	33.3	72.1	20.6	4.8	2.2	0.3	<0.3	<0.07
106	30	27.96	160	50	64.1	Y	>= Post-secondary education	Male	40	50	3440	34	34	5.3	4.13	12.8	258	22	23	0.49	109.6	156	148	12.7	1.05	0.826	55	9655.2	133.98	38.8	93.9	31	33	75.2	20.3	3.2	1.1	0.2	<0.3	<0.07
107	30	35.62	160	60	71.8	N	>= Post-secondary education	Female	38	49	3560	34.5	34	$null$	$null$	$null$	$null$	32	31	0.48	41.2	96	138	10.5	0.99	2.176	94	12136.4	103.87	$null$	$null$	$null$	$null$	$null$	$null$	$null$	$null$	$null$	<0.3	<0.07
108	29	31.22	159	55	62.5	N	>= Post-secondary education	Male	40	51.5	3460	33.5	33.5	2.8	3.32	9.8	52	19	13	0.4	8	66	109	13.5	1.06	1.296	88	8823.4	95.5	33.2	100	29.5	29.5	71.6	23	4.3	0.7	0.4	<0.3	<0.07
109	29	26.7	175	73.7	84.1	N	>= Post-secondary education	Male	39	50	3335	35	33	4.6	3.61	11.2	175	9	9	0.38	13.4	$null$	134	11.8	1.14	1.237	67	9496.8	102.88	37.3	103.3	31	30	70.9	22.1	6.1	0.7	0.2	<0.3	<0.07
110	28	33.17	153	52	64.3	N	>= Post-secondary education	Female	39	47	2690	32	31	4.9	3.9	12.3	216	24	15	0.45	4.4	$null$	127	12.5	1.13	1.253	49	8001.7	81.21	37.5	96.2	31.5	32.8	72	25.3	1.8	0.7	0.2	<0.3	<0.07
111	30	29.99	161	53	66.5	Y	>= Post-secondary education	Male	40	50	3010	34	32	7.2	4.29	13.1	69	21	14	0.45	69.4	108	214	12.3	1.08	0.778	176	$null$	$null$	43	100.2	30.5	30.5	78.4	17.3	3.6	0.6	0.1	<0.3	<0.07
112	28	25.72	159	49	56.5	N	>= Post-secondary education	Male	39	47	3035	34	33.5	7.5	3.66	11.3	131	65	33	0.67	10.3	$null$	139	11.9	1.14	1.216	72	13681.5	107.36	38.4	104.9	30.9	29.4	79.1	18	2.1	0.7	0.1	<0.3	<0.07
113	32	37.9	158	84	88.5	N	>= Post-secondary education	Male	39	52	3370	35.5	$null$	9.2	4.04	12.3	205	20	16	0.44	200.6	$null$	164	10.6	0.97	0.813	84	8666	75.36	37.5	92.8	30.4	32.8	79	16.5	3.2	1.1	0.2	<0.3	<0.07
114	30	31.01	152	52	58.2	Y	>= Post-secondary education	Female	39	48	2820	32	33	7.6	3.9	12.1	216	29	30	0.44	17.1	$null$	135	11.2	1.01	1.725	85	14598.4	217.85	35.8	91.8	31	33.8	79.5	15.1	4.6	0.7	0.1	<0.3	<0.07
115	28	32.89	160	53	63.2	Y	>= Post-secondary education	Female	39	48.5	3040	33.5	33	3.8	3.81	10.6	125	33	24	0.73	2.9	$null$	171	12	1.14	1.056	78	21047.2	145.23	38.7	101.6	27.8	27.4	68.7	22.8	4.2	4	0.3	<0.3	<0.07
116	31	23.99	170	53	61.3	Y	>= Post-secondary education	Female	40	50	3160	33	33	9.3	4.02	12.6	101	28	17	0.62	5.6	$null$	95	8.5	0.94	1.219	93	16806.9	84.53	42	104.5	31.3	30	80.8	15.4	3.1	0.5	0.2	<0.3	<0.07
117	29	37.06	158	55	66	N	>= Post-secondary education	Female	39	52	2890	33	32	9.6	3.58	10.6	273	19	13	0.34	7.3	86	160	12.3	1	2.192	148	13127.3	141.56	35.5	99.2	29.6	29.9	$null$	$null$	$null$	$null$	$null$	<0.3	<0.07
118	29	37.69	154	59	62.4	Y	>= Post-secondary education	Male	38	48	3170	35	33	8.6	3.9	12.2	239	17	18	0.54	20.5	$null$	137	11.3	1.1	1.888	47	8854.2	111	38.9	99.7	31.3	31.4	78.3	17.4	3.6	0.6	0.1	<0.3	<0.07
119	30	24.25	169	73	78	Y	>= Post-secondary education	Male	38	51	3225	34	32.5	$null$	$null$	$null$	$null$	23	22	0.55	53.9	$null$	164	12.9	1.19	0.544	88	12124.1	87.93	$null$	$null$	$null$	$null$	$null$	$null$	$null$	$null$	$null$	<0.3	<0.07
120	29	29.42	159	48	54.8	Y	>= Post-secondary education	Female	39	48.5	2795	33.5	32.5	7	3.19	10.2	175	22	17	0.39	13.3	$null$	101	7.7	0.92	1.795	81	16062.8	83.89	31.8	99.7	21	32.1	74.3	21.3	4	0.3	0.1	<0.3	<0.07
121	28	35.2	153	58.5	73.2	N	>= Post-secondary education	Male	37	49.5	3180	34.5	33	5.1	3.62	11	204	29	40	0.55	14.5	$null$	147	11.3	0.91	0.974	72	11621.8	80.47	34.2	94.5	30.4	32.2	78.7	15.2	5.9	0.2	0	<0.3	<0.07
122	30	28.44	164	52	59.8	Y	>= Post-secondary education	Female	39	49	3220	33	34	3.1	4.28	11.9	154	29	30	0.45	50.1	$null$	113	12.2	0.99	2.859	73	14429.9	138.75	38.1	89	27.8	31.2	67.5	23.9	6.4	1.6	0.6	0.3	<0.07
123	29	28.52	158	47.2	56.5	Y	>= Post-secondary education	Female	40	50	3035	33.5	32.5	8.2	3.83	11.8	225	17	11	0.49	8	76	147	12.7	1.15	0.994	53	13429.9	97.22	35.4	92.4	30.8	33.3	81.2	13.1	4.3	1.3	0.1	<0.3	<0.07
124	28	29.3	164	46	54.2	Y	>= Post-secondary education	Male	40	50	3180	32	32.5	$null$	$null$	$null$	$null$	20	8	0.52	15.7	$null$	108	12.9	1.25	2.019	85	17050.2	104.11	$null$	$null$	$null$	$null$	$null$	$null$	$null$	$null$	$null$	<0.3	<0.07
125	29	38.23	158	49	53.2	N	>= Post-secondary education	Female	38	47	2965	34	32	6.6	4.07	12.4	189	24	22	0.49	5.1	94	177	17	1.41	$null$	68	13817.1	106.01	38.3	94.1	30.5	32.4	70.5	23.8	4.6	0.9	0.2	<0.3	<0.07
126	30	33.86	171	69	83.6	N	>= Post-secondary education	Male	39	50	3170	34	33.5	3.8	3.88	11.8	164	19	11	0.63	15	$null$	179	12.1	1.06	2.197	77	14507.7	109.22	38.9	100.3	30.4	30.3	72.3	20.7	5.9	0.8	0.3	<0.3	<0.07
127	28	30.52	158.5	63	70.1	N	>= Post-secondary education	Female	39	49	3080	33	33	9.3	3.54	10.6	301	14	11	0.59	122.7	96	144	10.4	0.96	1.639	51	12951.8	81.15	32.3	91.2	29.9	32.8	69.6	24.8	4.6	0.8	0.2	<0.3	<0.07
128	29	27.28	$null$	99.4	108	$null$	>= Post-secondary education	$null$	$null$	$null$	$null$	$null$	$null$	9.5	4.11	12.1	184	26	22	0.49	42.6	$null$	166	12.6	1.15	0.526	70	7258.6	62.24	37.6	91.5	29.4	32.2	75.2	20.1	3.2	1.1	0.4	<0.3	<0.07
129	29	30.69	157.5	44	56.2	N	>= Post-secondary education	Male	38	48.5	3295	35	34	8.4	3.12	9.2	238	34	19	0.64	6.9	81	104	8.3	0.92	0.895	136	37956.1	159	27.4	97.8	29.5	33.6	67.3	23.7	4.8	3.6	0.6	<0.3	<0.07
130	30	26.48	163	56	64	Y	>= Post-secondary education	Male	39	50	3520	35	34	8.2	3.97	12.8	349	22	20	0.48	23.4	99	168	16.2	1.25	1.902	169	28426.6	180.78	38.6	97.2	32.2	33.2	72.7	21.1	5	1.1	0.1	<0.3	<0.07
131	28	29.23	163	65	73	N	>= Post-secondary education	Female	38	50	2830	32.5	32.5	6.6	3.72	11.9	228	24	21	0.5	6.7	70	141	11.5	1.06	0.562	72	11571	120.06	36	96.8	32	33.1	75.2	16.5	7.6	0.5	0.2	<0.3	<0.07
132	29	31.69	159	65	71.4	N	>= Post-secondary education	Female	38	$null$	2995	$null$	$null$	13	4.2	11.5	288	18	12	0.54	9.7	$null$	167	11.2	1.04	1.04	144	23620	140.59	36.8	87.6	27.4	31.3	74.5	19.2	5.4	0.8	0.1	<0.3	<0.07
133	28	26.74	159	45.6	52.9	N	>= Post-secondary education	Female	37	48	2890	33	32	12.4	3.02	9.3	291	22	6	0.41	65	102	115	10.7	0.97	3.905	48	7649.1	104.44	29.5	97.7	30.8	31.5	76.8	15.3	6	1.7	0.2	<0.3	<0.07
134	29	20	154	59	69.6	N	< Post-secondary education	Female	38	48	3105	32.5	33	6.9	3.59	10.6	343	16	12	0.46	62	103	127	6.9	0.85	1.312	124	14538.8	139.21	32.2	89.7	29.5	32.9	62.8	28.2	6.3	2.3	0.4	<0.3	<0.07
135	29	31.84	160	45	53.2	N	>= Post-secondary education	Female	38	49	3090	34	33	3.6	3.97	10.4	220	30	22	0.68	51.2	$null$	128	8.6	0.92	1.086	56	18979.4	65.4	36.4	91.7	26.2	28.6	$null$	$null$	$null$	$null$	$null$	<0.3	<0.07
136	30	28.99	162.5	47	54.8	N	>= Post-secondary education	Female	39	50	3130	34	33	6	3.32	9.3	191	16	13	0.46	29.4	60	139	11.5	1.13	1.28	61	124684	1238.94	31.4	94.6	28	29.6	70.6	22.9	5.5	0.8	0.2	<0.3	<0.07
137	30	40.77	155	73	80.3	N	< Post-secondary education	Female	38	49.5	3010	34	33	10	3.37	10.3	321	11	11	0.44	11.9	96	140	8.6	0.91	2.371	69	7669.2	64.16	31.4	93.2	30.6	32.8	70.2	23	5.4	1.2	0.2	<0.3	<0.07
138	29	33.16	155.5	53	60.3	Y	>= Post-secondary education	Female	38	45	2310	31	30	8.5	3.53	10.9	253	23	22	0.75	17.2	96	120	11.7	1.07	2.013	81	19459.7	169.56	33.5	94.9	30.9	32.5	72.9	20	5.8	1.1	0.2	<0.3	<0.07
139	28	25.85	149	53	64.1	Y	>= Post-secondary education	Male	39	47.5	2805	32	32.5	10.6	3.79	10.1	215	22	20	0.49	10.3	53	118	8.6	0.83	2.264	64	14671	56.46	34.4	90.8	26.6	29.4	74.9	18.6	4.6	1.7	0.2	<0.3	<0.07
140	28	33.21	165	59	65	Y	>= Post-secondary education	Female	39	49.5	3435	34.5	34	$null$	$null$	$null$	$null$	83	44	0.45	8.6	$null$	104	10.6	1.09	0.542	73	16070.3	95.55	$null$	$null$	$null$	$null$	$null$	$null$	$null$	$null$	$null$	0.5	<0.07
141	29	23.87	151	47	54.2	N	>= Post-secondary education	Male	39	50	3220	33	34	10.6	3.72	10.1	257	13	11	0.42	3.3	78	151	10.4	0.89	1.422	73	15096.9	120.87	32.2	86.6	27.2	31.4	72.2	21.5	4.5	1.7	0.1	<0.3	<0.07
142	28	34.9	156	47	55.2	N	>= Post-secondary education	Female	37	49	3050	34	33	10.8	3.31	8.9	283	24	17	0.47	18	$null$	121	8.6	0.78	3.231	58	9950.6	105.63	29	87.6	26.9	30.7	78.3	14.8	6.2	0.6	0.1	<0.3	<0.07
143	29	33.45	162	66.6	73	N	>= Post-secondary education	Male	38	50	3200	34	33	10.8	3.7	10.6	260	16	12	0.51	19.7	81	136	11	1.04	0.699	64	11593.2	119.56	33.6	90.8	28.6	31.5	77.6	13.4	7.7	1.1	0.2	<0.3	<0.07
144	31	33	160	48	57.1	N	>= Post-secondary education	Female	38	48	3170	32.5	33.5	7.3	4.84	10.5	185	26	18	0.56	7.5	82	96	8.8	0.92	1.311	76	13565.8	106.52	34.7	71.7	21.7	30.3	72.5	21.7	4.3	1.4	0.1	<0.3	<0.07
145	30	32.44	160	60	69.1	N	>= Post-secondary education	Male	37	49.5	3185	35.5	33.5	5.2	3.87	10.5	154	20	9	0.59	51.8	$null$	166	11.8	1.1	0.718	118	10780.8	156.06	37.6	97.2	27.1	27.9	75.9	19.2	3.9	0.8	0.2	<0.3	<0.07
146	28	38.64	160	76	79.2	N	>= Post-secondary education	Female	39	49	3480	34	35	8.4	4.4	13	198	22	14	0.52	13.6	85	188	11.9	1.02	0.657	51	$null$	$null$	41.8	95	29.5	31.1	82.1	12.8	4.6	0.5	0	QNS	<0.07
147	28	37.93	145	52	70.5	Y	>= Post-secondary education	Female	40	48.5	3040	34	33.5	8.9	3.53	10.8	290	21	18	0.52	13.2	$null$	185	11.3	0.97	1.193	37	7767.3	104.4	34.7	98.3	30.6	31.1	74.6	16.4	7.6	1	0.4	0.6	<0.07
148	28	37.34	156	78	91.9	N	>= Post-secondary education	Male	38	50	3200	35	34	9.5	3.79	10.8	165	28	16	0.51	5.6	104	174	12.8	0.97	2.237	108	9504.4	78.44	34.6	91.3	28.5	31.2	80.8	14.2	4.2	0.7	0.1	<0.3	<0.07
149	28	31.52	162	62	71.1	N	>= Post-secondary education	Female	39	49	3270	34	33	4.6	3.47	10.9	200	19	15	0.46	35.6	119	130	8.7	0.94	0.576	81	24255.4	70.36	34.9	100.6	31.4	31.2	75.2	17.9	4.3	2.2	0.4	<0.3	<0.07
150	29	28.02	163	52	62	N	>= Post-secondary education	Male	39	50.5	3205	33.5	33.5	8.6	3.77	9.9	233	19	13	0.58	52.1	91	172	12.3	0.98	1.443	24	13267.5	94.75	33.6	89.1	26.3	29.5	74	18.7	4.6	2.6	0.1	<0.3	<0.07
151	28	$null$	155	51.3	54.6	N	>= Post-secondary education	Female	38	47.5	2610	33	31.5	6.8	4.06	8.4	221	23	13	0.48	4.3	74	115	12.7	1.35	1.473	40	11306.9	112.35	26.9	66.3	20.7	31.2	76.1	16.1	4.1	3.4	0.3	<0.3	<0.07
152	29	40.73	169	68	88.2	N	>= Post-secondary education	Female	40	51	3385	34	35	9.2	3.81	11.9	225	35	33	0.53	6.6	85	126	8.6	0.88	1.49	80	8464.5	84.46	37.2	97.6	31.2	32	76.7	16.9	5	1.2	0.2	<0.3	<0.07
153	29	34.11	157	64	72.5	Y	>= Post-secondary education	Female	39	51	3440	34.8	34	8.3	3.95	12	218	17	15	0.45	10.4	63	123	9.8	1.05	1.101	45	9889.5	78.26	40.6	102.8	30.4	29.6	79.3	16	3.5	1.1	0.1	<0.3	<0.07
154	29	28.37	157	60	64.2	N	>= Post-secondary education	Female	40	49	3178	33	$null$	3.2	3.84	10.3	120	20	9	0.39	7.5	78	164	14.9	1.39	1.274	52	11924.8	81.03	35.4	92.2	26.8	29.1	63.1	27.2	6.6	2.5	0.6	0.5	<0.07
155	28	35.67	168	56	65.5	N	>= Post-secondary education	Female	38	49	3145	34.5	34	5.9	3.99	11.5	204	20	10	0.55	3.6	85	130	7.9	1	0.712	64	15871.8	135.22	35.3	88.5	28.8	32.6	68.1	18.8	10.2	2.7	0.2	<0.3	<0.07
156	28	24.33	156	45	53	Y	>= Post-secondary education	Female	39	47.5	3040	33	32.5	4.3	3.76	12.1	156	29	23	0.47	5.1	$null$	133	14.2	1.24	3.042	49	11545.2	152.46	37.4	99.5	32.2	32.4	69.5	24.5	5.1	0.7	0.2	0.4	<0.07
157	28	29.84	160	50	58.6	N	>= Post-secondary education	Female	38	50	3130	34	32.5	$null$	$null$	$null$	$null$	24	14	0.48	19.9	94	127	12.1	1.16	3.012	74	14292.6	108.13	$null$	$null$	$null$	$null$	$null$	$null$	$null$	$null$	$null$	<0.3	<0.07
158	28	32.01	154	81	87.6	Y	>= Post-secondary education	Male	38	48	2710	32	31	10.9	3.89	11.3	433	16	11	0.5	28.5	87	176	10.8	0.98	0.798	50	5560.8	118.13	36.6	94.1	29	30.9	73.7	20	5.6	0.6	0.1	<0.3	<0.07
159	28	25.84	160	61.5	69.3	N	>= Post-secondary education	Female	38	$null$	3125	$null$	$null$	9.6	3.67	10.7	180	18	11	0.64	56	$null$	151	12.1	1.26	0.92	63	10303.3	90.07	36.7	100	29.2	29.2	$null$	$null$	$null$	$null$	$null$	<0.3	<0.07
160	28	28.94	150	45	53.6	N	>= Post-secondary education	Male	38	49	2990	33	33	9.2	4.08	10.5	267	21	12	0.5	4.5	52	106	8.8	0.97	1.087	73	14939.4	88.76	35.6	87.3	25.7	29.5	74	18.2	4.1	3.5	0.2	<0.3	<0.07
161	31	37.78	168	68	74	N	>= Post-secondary education	Female	40	52	3450	35.5	33.5	6.8	3.92	10.6	199	25	15	0.43	36.5	101	129	11.9	1.02	1.455	36	8332.4	51.36	32.5	82.9	27	32.6	69.3	23.4	5.1	1.9	0.3	<0.3	<0.07
162	29	33.66	175	72	85.2	N	>= Post-secondary education	Female	40	49.5	3080	32.5	33	8.2	3.99	12.4	182	22	15	0.65	33.8	$null$	127	10.2	0.94	2.239	89	5603.6	81.02	40.7	102	31.1	30.5	69.8	24.9	3.3	1.8	0.2	<0.3	<0.07
163	29	30.3	168	55	62.3	Y	>= Post-secondary education	Female	39	49	2990	34	34	4.8	3.75	11.4	172	25	19	0.56	4.3	$null$	145	12	1.02	1.171	95	14863.6	70.34	40.1	106.9	30.4	28.4	67.9	25.7	5.2	1	0.2	<0.3	<0.07
164	29	38.11	160	62	67.8	$null$	>= Post-secondary education	$null$	$null$	$null$	$null$	$null$	$null$	9.3	3.83	11.8	213	25	14	0.53	41.8	93	133	10.2	0.97	0.987	98	13322.3	85.99	37.6	98.2	30.8	31.4	80.8	17.6	1	0.5	0.1	0.4	<0.07
165	29	42.09	151	44	53.2	N	>= Post-secondary education	Female	39	47	2975	31.5	32.5	$null$	$null$	$null$	$null$	27	13	0.53	10.7	$null$	124	9	0.96	1.33	146	20789	124.78	$null$	$null$	$null$	$null$	$null$	$null$	$null$	$null$	$null$	<0.3	<0.07
166	37	32.67	160	63	79	N	>= Post-secondary education	Male	38	55	3705	38.5	34	7.4	3.93	10.5	179	19	9	0.49	202.1	118	102	9	0.7	1.409	87	10328.8	159.02	32.1	81.7	26.7	32.7	70	24.1	4.6	1.2	0.1	<0.3	<0.07
167	39	34.63	169	52.5	65.6	N	>= Post-secondary education	Male	40	52	3080	36	33.5	5.4	3.44	9.6	252	14	8	0.49	5	76	90	9.2	0.81	2.436	130	23542.9	206.4	30.5	88.7	27.9	31.5	70.4	23.3	5.5	0.6	0.2	<0.3	<0.07
168	35	32.17	170	73	83.7	Y	< Post-secondary education	Female	40	52.5	3010	33	33	9.5	4.08	12	167	91	104	0.62	6.1	72	173	13.3	0.98	0.473	82	13478.3	157.15	35.4	86.8	29.4	33.9	70.6	23.4	4.6	1.3	0.1	<0.3	<0.07
169	34	36.51	160	43	59.2	Y	>= Post-secondary education	Male	39	48	3060	33	33	5	3.63	12	155	26	24	0.54	9.2	76	134	11.8	0.99	0.671	72	11409.8	193.52	35.7	98.3	33.1	33.6	54.3	35.5	8.4	1.4	0.4	<0.3	<0.07
170	34	29.65	160	48	68.9	Y	>= Post-secondary education	Male	40	51	3040	32.5	32.5	10.1	4.09	13.1	269	21	21	0.43	39.2	95	114	11.7	0.95	1.496	84	10319.2	130.7	38.6	94.4	32	33.9	74.3	18.9	5	1.6	0.2	<0.3	<0.07
171	39	30.91	167	49	61.7	N	>= Post-secondary education	Male	39	49.5	3070	34	31.5	9.7	5.27	11.7	195	23	18	0.67	29.3	93	99	9.9	0.9	2.021	123	18379.2	223.29	36.4	69.1	22.2	32.1	55	28	8	1	0	<0.3	<0.07
172	37	30.72	165	49	61	N	>= Post-secondary education	Female	39	$null$	3078	$null$	$null$	8	3.66	11.2	207	20	10	0.69	31.2	91	123	10.6	0.75	3.342	125	13844.1	196.67	34.1	93.2	30.6	32.8	78.7	14	7.1	0.1	0.1	<0.3	<0.07
173	34	39.05	155	87	90.3	Y	>= Post-secondary education	Male	41	53	3460	35	33	9.1	3.79	11.7	221	46	60	0.69	16.1	85	219	13.5	0.78	1.762	79	4547.4	237.38	35.2	92.9	30.9	33.2	78.6	16.9	3.6	0.8	0.1	<0.3	<0.07
174	29	$null$	167	56	68.2	N	< Post-secondary education	Female	40	52	3400	36.5	33	11.3	4.25	12.7	278	18	13	0.47	141	128	162	13.4	0.82	1.161	52	7198.8	81.37	39	91.8	29.9	32.6	53	24	4	11	0	<0.3	<0.07
175	37	34.11	164	52	70	N	>= Post-secondary education	Male	40	54	3750	34.5	33	4	3.31	9.9	95	20	12	0.56	26.1	83	142	11.2	0.86	1.746	79	19317.9	346	30.1	90.9	29.9	32.9	66.6	23.6	9	0.5	0.3	<0.3	<0.07
176	38	30.71	162	45	63.3	N	>= Post-secondary education	Female	39	52	3370	35	34	10.4	3.86	11.7	246	20	7	0.45	44.2	91	118	10.6	0.97	0.65	87	22939.7	169.51	35.2	91.2	30.3	33.2	71	18	4	2	0	<0.3	<0.07
177	36	29.09	160	50.5	72	Y	< Post-secondary education	Female	39	49.5	2900	32	32.5	6.7	4.06	11.4	202	15	9	0.63	20.5	86	120	12.6	1.04	1.164	62	10806.8	177.69	35.4	87.2	28.1	32.2	75.3	16	8.2	0.4	0.1	<0.3	<0.07
178	28	40.98	163	49	60	$null$	>= Post-secondary education	$null$	$null$	$null$	$null$	$null$	$null$	8.7	3.71	11.5	243	12	9	0.52	8.4	71	107	11.7	0.97	1.604	39	11939.3	108.71	34.5	93	31	33.3	72	22.5	4.9	0.5	0.1	<0.3	<0.07
179	28	40.6	157	43	52.5	N	>= Post-secondary education	Female	40	50	2620	34	33	10.2	3.81	11.5	208	26	24	0.53	5.5	81	177	13.1	0.97	1.113	68	13767.1	51.97	35.2	92.4	30.2	32.7	75.2	18.9	4.7	1	0.2	<0.3	0.1
180	28	33.66	153	50	56.4	Y	>= Post-secondary education	Male	39	53	3420	37.2	32	9.3	3.68	11.4	258	23	20	0.5	7.1	72	102	9	0.86	0.961	109	12016.4	77.27	34.1	92.7	31	33.4	72.7	22.5	4.2	0.3	0.3	<0.3	<0.07
181	30	34.78	159	58	66	N	>= Post-secondary education	Male	40	50	3000	33.5	32	4.1	3.79	11.9	132	24	31	0.45	128	107	135	11	0.93	1.183	62	8871.9	68.46	34.8	91.8	31.4	34.2	76.4	16.7	4.9	1.5	0.5	<0.3	<0.07
182	32	27.95	172	60	65.9	Y	>= Post-secondary education	Male	39	51.5	3170	35	32.5	8.3	3.41	8.3	247	31	30	0.56	20	85	92	8.7	0.98	2.133	58	14926.7	151.95	27.4	80.4	24.3	30.3	70.9	23.4	4.8	0.8	0.1	0.3	<0.07
183	33	$null$	157	42.5	50.7	N	>= Post-secondary education	Female	41	50	3240	34.5	32	11.5	3.28	10.1	171	19	13	0.64	28.2	96	120	11.5	0.93	1.344	43	18251.6	167.57	30.3	92.4	30.8	33.3	78	17.4	3.1	1.3	0.2	0.4	<0.07
184	34	36.45	163	52	59.3	N	>= Post-secondary education	Male	38	50	3200	35	34	9.8	4.12	11.6	183	20	15	0.45	21.2	93	116	10.9	0.96	0.961	64	9525.5	122.55	35.8	86.9	28.2	32.4	82.6	10.2	6.8	0.3	0.1	0.5	<0.07
185	37	27.69	165	61	71.7	Y	>= Post-secondary education	Male	39	51	2940	35.5	31.5	9.6	3.72	10.3	408	18	8	0.61	4.7	72	110	11.6	0.82	1.19	168	$null$	212.25	31.7	85.2	27.7	32.5	74.9	18.1	5	1.6	0.4	0.3	<0.07
186	32	31.74	162	$null$	71.9	N	>= Post-secondary education	Male	39	53	3330	35	34	8.1	4.05	12	250	18	14	0.54	52.9	95	113	11.3	0.81	2.506	67	11011	131.93	35.9	88.6	29.6	33.4	61.9	30.4	5.6	1.7	0.4	<0.3	<0.07
187	29	$null$	155	$null$	64.2	Y	>= Post-secondary education	Female	40	$null$	3101	$null$	$null$	10.1	3.93	12.1	317	20	12	0.48	37.9	84	191	9.9	0.88	0.411	287	20420.1	199.76	35.4	90.1	30.8	34.2	71.9	19.9	6.4	1.6	0.2	<0.3	<0.07
188	32	$null$	158	48	56	N	>= Post-secondary education	Male	38	53	2970	35.5	30	$null$	$null$	$null$	$null$	33	24	0.5	7.9	78	121	11.1	0.9	0.385	95	23449.7	412.79	$null$	$null$	$null$	$null$	$null$	$null$	$null$	$null$	$null$	<0.3	<0.07
189	29	33.08	163	$null$	79.7	$null$	< Post-secondary education	$null$	$null$	$null$	$null$	$null$	$null$	9.6	3.74	11.3	224	12	8	0.57	206.6	157	140	10.5	0.95	0.519	58	12024.7	107.39	35	93.6	30.2	32.3	77.2	15.8	6	0.8	0.2	<0.3	<0.07
190	30	30.64	162	55	63.9	N	>= Post-secondary education	Male	39	52.5	3160	33.5	32	8.2	3.89	11.7	243	18	11	0.4	38.7	116	166	13.9	0.99	1.765	67	9572.5	93.39	34.5	88.7	30.1	33.9	75.6	16.7	6.4	1.1	0.2	<0.3	<0.07
191	29	$null$	160	46	51	Y	>= Post-secondary education	Female	37	50	3220	35	33.5	13.6	3.6	10.8	234	24	24	0.42	2.8	76	102	10.1	1.05	0.748	60	11219.5	137.68	32.5	90.3	30	33.2	81.4	11.3	6	1	0.3	0.4	<0.07
192	37	$null$	168	53	69.6	N	>= Post-secondary education	Female	40	$null$	3300	$null$	$null$	7.3	3.86	11.8	154	18	11	0.5	51.8	80	110	12.4	0.95	1.583	66	20594.9	221.54	35.6	92.2	30.6	33.1	80	13.8	5.4	0.7	0.1	<0.3	<0.07
193	31	29.45	159	48	56.5	Y	>= Post-secondary education	Male	38	50	2820	35.5	32	9.6	5.37	11.6	202	22	18	0.5	17.6	75	108	11.1	0.93	1.624	73	8538.1	91.87	35.9	66.9	21.6	32.3	73.8	18.3	5.9	1.8	0.2	<0.3	<0.07
194	28	$null$	159	50	59.6	N	>= Post-secondary education	Male	39	49.5	3380	34.5	32.5	11.2	4.69	13.1	232	14	8	0.54	40	95	138	14.9	0.99	0.488	140	12569.2	104.57	38.3	81.7	27.9	34.2	77.8	15.4	4.6	1.8	0.4	0.4	<0.07
195	35	$null$	170	60	67.6	N	>= Post-secondary education	Male	39	57	3850	35	34	8.8	3.42	10.3	275	18	13	0.51	67.2	97	150	13	0.99	1.265	82	17608.7	78.07	31.9	93.3	30.1	32.3	75.3	18.1	5.6	0.9	0.1	<0.3	<0.07
196	29	28.03	156.5	48	55.5	N	>= Post-secondary education	Female	37	48.5	2580	30.8	29.4	8.4	3.64	10.5	206	16	10	0.25	6.6	73	131	11.6	0.95	0.808	65	14943.2	94.92	31.7	87.1	28.8	33.1	73.7	18.9	5.9	1.1	0.4	<0.3	0.1
197	36	31.61	160	52	62.3	N	>= Post-secondary education	Female	41	50.5	2730	35	32	12	4.04	12.7	243	18	11	0.52	11.7	82	118	11.3	0.91	1.174	149	20623.7	184.27	38	94.1	31.4	33.4	78.2	16.5	4.8	0.3	0.2	0.4	<0.07
198	33	28.04	165	55	68.1	N	< Post-secondary education	Female	40	51.5	3330	34.5	33	7.8	3.89	12.2	205	24	15	0.56	25	98	113	11.2	0.95	0.612	77	13453.9	157.27	36.8	94.6	31.4	33.2	73.8	19.5	5.5	0.9	0.3	0.6	<0.07
199	30	31.95	158	49	59.2	N	>= Post-secondary education	Female	40	54	3390	33.5	33	11.6	3.65	11.2	268	17	12	0.52	7	80	97	9	0.77	1.087	61	17272	94.48	33.4	91.5	30.7	33.5	74.7	19.4	5.4	0.3	0.2	0.4	<0.07
200	34	33.25	160	66	76.5	Y	>= Post-secondary education	Male	40	52	3325	35.5	33	10.6	4.04	12.1	205	21	19	0.46	27	92	123	10.8	0.92	0.743	120	13432.9	126.91	36.8	91.1	30	32.9	73.9	18.2	7.1	0.6	0.2	0.4	<0.07
201	36	31.32	163	50	68.8	Y	>= Post-secondary education	Female	39	49	3280	34	32	6.4	3.87	12.3	158	20	19	0.6	6	83	120	11.1	0.91	0.46	73	14244.4	277.46	36.6	94.6	31.8	33.6	69.8	23.3	5.9	0.8	0.2	0.6	<0.07
202	34	33.22	166	52	59.1	N	< Post-secondary education	Male	38	53	2950	33.3	30	10.7	3.96	12.6	287	25	21	0.65	32.5	86	154	12.1	0.96	0.531	53	6312.8	82.89	36.9	93.2	31.8	34.1	75	14	3	1	0	0.3	0.1
203	30	$null$	158	51	67.2	N	>= Post-secondary education	Female	39	49.5	3210	34.5	33	10.7	3.71	11.3	184	27	28	0.47	32.8	90	131	10.4	0.81	3.009	62	9150.9	95.54	34.2	92.2	30.5	33	70	20	6	1	0	0.4	<0.07
204	35	$null$	153.5	43	55.2	N	>= Post-secondary education	Male	38	53	3290	34	32	8	4.53	10.8	215	20	10	0.64	48.9	129	134	13.5	1.15	$null$	106	25586.5	249.57	34.9	77	23.8	30.9	74.6	19.2	5.3	0.8	0.1	<0.3	<0.07
205	38	$null$	158	49	58.7	Y	>= Post-secondary education	Male	39	51.5	2970	35	31	8.9	3.91	12.2	205	24	14	0.42	11.3	72	140	12.4	1.17	2.243	111	21929.4	181.65	35.7	91.3	31.2	34.2	78	16	5.4	0.4	0.2	<0.3	<0.07
206	28	$null$	156	49	53	N	>= Post-secondary education	Female	38	48	2230	32	29	5.3	4.19	12.9	163	20	15	0.44	34.6	101	177	12.2	0.83	2.664	85	10141.9	70.79	38.7	92.4	30.8	33.3	74.4	18.2	4	3.2	0.2	<0.3	<0.07
207	32	$null$	168	64	76.9	Y	>= Post-secondary education	Female	40	50.5	2500	35	32	11	3.61	9.9	360	19	15	0.5	25.3	70	157	14.1	1.08	3.088	122	20668.1	112.41	30.8	85.3	27.4	32.1	78.3	12.8	7.1	1.6	0.2	<0.3	<0.07
208	34	$null$	155	47	59.3	N	>= Post-secondary education	Male	40	55	3280	35	30.6	6.7	4.05	13	188	21	16	0.49	11.7	87	158	12.9	1.11	1.623	107	16094.3	196.03	39.1	96.5	32.1	33.2	71.2	21.5	6.1	0.9	0.3	0.3	<0.07
209	35	$null$	154	46	54	N	>= Post-secondary education	Female	41	48	3160	34.5	33	5.5	3.99	11	254	20	15	0.3	6.6	66	156	11.4	1.07	1.703	73	20656.8	190.27	33.4	83.7	27.6	32.9	62	29.6	6.1	1.8	0.5	<0.3	<0.07
210	34	22.76	162	48	58.3	$null$	>= Post-secondary education	$null$	$null$	$null$	$null$	$null$	$null$	10.2	3.58	10	243	18	17	0.5	18.3	78	121	10.2	0.99	1.594	87	20178.9	256.41	31.2	87.2	27.9	32.1	73.8	18.6	5.7	1.7	0.2	<0.3	<0.07
211	37	$null$	159	52	73	N	< Post-secondary education	Female	39	49	3140	35	33	6.8	3.61	10.3	261	14	12	0.46	30.3	96	116	9.3	0.86	2.425	225	21817.2	96.65	31.6	87.5	28.5	32.6	69.2	21.1	8.7	0.7	0.3	<0.3	<0.07
212	37	38.17	161	47	66.3	N	>= Post-secondary education	Male	38	51	3940	34	33	6.9	3.52	10.5	172	18	16	0.6	106.3	119	119	11.8	1.04	0.846	111	19850.1	264.88	32.5	92.3	29.8	32.3	73	22.2	4.3	0.4	0.1	0.6	<0.07
213	31	$null$	164	56	66	$null$	>= Post-secondary education	$null$	$null$	$null$	$null$	$null$	$null$	11.7	3.64	11.7	170	18	13	0.43	136.7	93	127	9.4	0.8	1.705	73	12588.3	129.1	34.7	95.3	32.1	33.7	68	19	3	2	0	<0.3	<0.07
214	28	34.97	162	52	57	N	>= Post-secondary education	Female	37	47.5	6050	33.4	32.5	8	3.49	10.4	225	24	17	0.45	36.4	85	155	11.1	0.99	0.2	40	16325.8	1224.9	32	91.7	29.8	32.5	75.8	17	5.1	2	0.1	<0.3	<0.07
215	28	$null$	158	48	53.9	Y	>= Post-secondary education	Male	39	51	2865	33.5	33	8.8	3.52	11	181	25	22	0.49	81.8	113	81	8.7	0.97	1.802	49	6113.2	81.14	33.6	95.5	31.3	32.7	61	18	7	1	0	0.4	<0.07
216	36	$null$	172	92	103	N	>= Post-secondary education	Male	39	53	3260	34	33	7.4	3.75	11	221	24	23	0.53	36.8	81	166	9.9	0.91	2.446	96	17865.7	222.68	34.2	91.2	29.3	32.2	52	34	5	1	0	<0.3	<0.07
217	29	37.01	149	53	56	N	< Post-secondary education	Female	37	48	2700	34.6	30	5.7	3.78	11.2	247	18	11	0.64	30.6	80	113	10.6	0.89	2.31	94	7098.2	1104.87	33.3	88.1	29.6	33.6	68.1	25.7	4.9	1.1	0.2	0.4	<0.07
218	35	30.38	158	58	67	$null$	>= Post-secondary education	$null$	$null$	$null$	$null$	$null$	$null$	8.4	4.54	11	241	13	8	0.55	8.4	85	93	8.9	0.87	1.802	86	16506.7	244.22	32.8	72.2	24.2	33.5	64	20	7	1	0	<0.3	<0.07
219	28	$null$	165	55	75	N	< Post-secondary education	Male	40	51.5	3230	34.5	33	8.9	4.12	12.7	229	15	12	0.68	45.8	102	128	9.3	0.95	0.647	72	9571.5	82.52	38.7	93.9	30.8	32.8	76.5	18.6	3.7	1	0.2	0.8	<0.07
220	38	$null$	158	53	68	Y	>= Post-secondary education	Female	39	54	3660	34.5	34	7.7	4.11	12.5	250	24	21	0.67	60.6	96	146	11.8	1.1	1.437	101	22784.3	268.58	37.5	91.2	30.4	33.3	76.1	16.7	4.4	2.5	0.3	<0.3	<0.07
221	28	29.42	159	57	66.5	N	>= Post-secondary education	Female	40	51.5	2930	34	32.5	8.7	4.05	11.8	248	14	11	0.44	3.9	80	119	11.7	0.87	1.07	99	13337.4	59.65	35.8	88.4	29.1	33	74.3	19.6	5.3	0.6	0.2	<0.3	<0.07
222	37	35.38	155	43	54	N	>= Post-secondary education	Male	39	50	2970	34	32	7.1	3.99	12.9	144	23	14	0.42	27.9	105	142	11.6	0.99	0.568	125	34298	307.3	37.6	94.2	32.3	34.3	71.5	24.3	3.7	0.4	0.1	<0.3	<0.07
223	35	27.21	173	130	137	Y	>= Post-secondary education	Male	40	50	3110	35.5	33.5	8	3.89	11.7	332	28	22	0.55	18.5	79	170	11.9	0.84	1.453	80	12974.5	138.74	35.4	91	30.1	33.1	74.4	18.3	5.9	1	0.4	0.3	<0.07
224	31	32.36	165	54	66	N	>= Post-secondary education	Female	40	52	3220	33	34	10.2	4.04	12.7	219	24	23	0.69	3.6	73	124	10.4	0.86	1.02	68	11786.8	100.2	38.1	94.3	31.4	33.3	72	14	6	2	0	<0.3	<0.07
225	28	30.69	160	46	61	N	>= Post-secondary education	Male	38	49	2750	34.5	30	$null$	$null$	$null$	$null$	$null$	$null$	$null$	$null$	74	$null$	$null$	$null$	$null$	$null$	$null$	$null$	$null$	$null$	$null$	$null$	$null$	$null$	$null$	$null$	$null$	HEM4+	HEM4+
226	37	$null$	160	57	60	N	>= Post-secondary education	Male	37	52	3030	33	32	6.7	3.66	11	188	23	19	0.57	52.1	103	131	12.6	1.05	0.827	68	$null$	148.2	33	90.2	30.1	33.3	82.9	12.2	3.6	1.1	0.2	<0.3	<0.07
227	33	$null$	156	41	50	Y	>= Post-secondary education	Male	40	47	2540	30	31	2.9	4.54	13.4	109	23	9	1.38	10.4	78	131	13	0.87	1.677	129	14564.4	206.98	40.8	89.9	29.5	32.8	72.6	19.5	5.5	1.7	0.7	<0.3	0.1
228	33	29.13	153	53	59.4	N	>= Post-secondary education	Female	39	50	2730	34	31	10.6	4.43	12.9	350	19	8	0.46	5.8	64	156	12.7	0.88	0.953	78	10309.1	165.49	37.8	85.3	29.1	34.1	68.4	23.2	5.9	1.9	0.6	<0.3	<0.07
229	32	$null$	163.5	50	59.4	N	>= Post-secondary education	Male	37	$null$	2850	$null$	$null$	10.3	3.77	11.7	425	25	21	0.45	23.7	81	108	12.1	1.22	1.092	77	15039.3	285.71	34.5	91.5	31	33.9	76.7	14.3	8.1	0.7	0.2	<0.3	<0.07
230	37	35.67	160	58	63	N	>= Post-secondary education	Female	40	51.5	2800	34.5	31.5	5.9	3.61	10.2	185	21	15	0.5	8.9	74	119	11.2	0.88	2.704	54	13293.7	148.27	31.4	87	28.3	32.5	64.7	27.3	6.1	1.2	0.7	<0.3	0.1
231	33	28.07	167	53	62.9	N	>= Post-secondary education	Male	37	51	2880	34.5	32	9.1	3.71	11.7	256	18	13	0.45	13.6	84	116	12.8	1.06	0.868	56	17434.4	228.73	34.8	93.8	31.5	33.6	71	21.7	5.9	1.2	0.2	<0.3	<0.07
232	33	$null$	165	78	94	N	>= Post-secondary education	Female	37	49.5	3090	35	33	8.9	4.26	13.3	279	33	20	0.42	25.2	80	109	6	0.82	2.018	104	9526.8	98.64	39.6	93	31.2	33.6	81.8	10.9	5.2	2	0.1	<0.3	<0.07
233	28	29.76	164	65	66.5	N	>= Post-secondary education	Male	39	52	3280	34	32	13.3	3.88	11.1	260	16	18	0.43	125.5	114	171	13.9	1.14	1.7	69	11729.8	70.12	33.3	85.8	28.6	33.3	75.5	16	4.2	4.1	0.2	<0.3	<0.07
234	36	36.54	165	60	74.5	Y	>= Post-secondary education	Female	39	55.5	3810	34.8	34	9.2	4.24	12.9	256	22	14	0.52	39	118	155	11.7	1.01	2.969	102	14242.7	229.47	38.4	90.6	30.4	33.6	79.7	14.5	4.6	0.8	0.4	<0.3	<0.07
235	39	37.1	169	55	74.5	Y	>= Post-secondary education	Male	39	54	3470	34.6	34	5.4	4.08	12.6	108	30	15	0.64	33	97	144	11.6	1.06	2.694	131	16252.8	355.98	39.6	97.1	30.9	31.8	62.1	29.5	6.9	1.1	0.4	<0.3	<0.07
236	28	$null$	166	50	56	N	>= Post-secondary education	Female	39	52	3560	34	35	9.4	4.01	10.9	263	21	10	0.41	9.3	86	197	12.8	1.04	0.459	62	13322.8	83.15	33.9	84.5	27.2	32.2	74	19.3	5.7	0.8	0.2	<0.3	<0.07
237	32	32.41	158	$null$	62.3	N	>= Post-secondary education	Male	38	49.5	3400	33	34	3.8	3.73	11.6	171	30	17	0.45	18.2	85	152	11.8	0.99	1.375	90	12380.7	78.62	36.5	97.9	31.1	31.8	66.7	24.7	7.3	0.8	0.5	<0.3	<0.07
238	28	$null$	159	57	59	N	>= Post-secondary education	Female	39	50.5	3350	34	33	9.4	3.24	10	227	24	15	0.51	48.7	110	154	10.6	0.98	1.5	64	16075.8	103.75	30	92.6	30.9	33.3	68.9	25.3	4.5	1.1	0.2	<0.3	<0.07
239	36	28.61	160	53	63.4	Y	< Post-secondary education	Female	39	52	3380	35	34.5	9.4	3.65	12.2	163	24	11	0.62	12.9	86	138	11	0.96	1.574	76	15435.2	259.9	36	98.6	33.4	33.9	70.9	20	8	0.9	0.2	<0.3	<0.07
240	28	$null$	153	42	48	N	>= Post-secondary education	Female	39	48	2690	33.5	29.5	6.5	3.89	12.2	206	24	30	0.49	10	91	84	8.9	0.99	0.808	60	12318.3	92.69	35.8	92	31.4	34.1	67.1	27	5.1	0.6	0.2	<0.3	<0.07
241	30	$null$	163	53	60.4	N	>= Post-secondary education	Female	39	50	3160	35	33	3.2	3.79	12.4	114	32	23	0.53	13.5	83	128	14.1	1.25	0.624	53	13971.3	129.39	37.5	98.9	32.7	33.1	66.4	24.3	7.8	0.9	0.6	<0.3	<0.07
242	28	24.88	155	66	80.6	Y	>= Post-secondary education	Male	38	49	3420	34	32.5	$null$	$null$	$null$	$null$	34	14	0.46	110.1	108	191	10.2	0.98	0.866	93	13062.2	73	$null$	$null$	$null$	$null$	$null$	$null$	$null$	$null$	$null$	<0.3	<0.07
243	29	27.29	158	60	68.9	Y	>= Post-secondary education	Female	41	52	3500	35.2	32.7	10.2	3.18	10.2	254	38	46	0.42	54	118	112	8.4	0.84	2.629	75	10768.1	77.54	30.8	96.9	32.1	33.1	69	21	4	4	0	<0.3	<0.07
244	36	29.42	155	47	56.2	Y	>= Post-secondary education	Female	40	51	3560	33.2	33.2	$null$	$null$	$null$	$null$	20	15	0.42	20.8	97	134	9.2	0.86	0.763	113	20234	122.05	$null$	$null$	$null$	$null$	$null$	$null$	$null$	$null$	$null$	<0.3	<0.07
245	36	31.19	163	55	66	N	>= Post-secondary education	Female	39	51	3320	35	34	6.4	3.86	10.6	232	21	17	0.51	8.2	77	124	10.4	0.88	2.003	128	24208.7	279.57	32.3	83.7	27.5	32.8	68	23.3	7.3	0.9	0.5	<0.3	<0.07
246	39	33.49	158	58	67.6	Y	< Post-secondary education	Female	40	47.7	2725	34	32	9.2	3.84	12.1	250	22	17	0.47	7.5	80	149	13.3	1.14	1.946	91	17938.4	187.67	35.7	93	31.5	33.9	69	22	5	1	0	<0.3	<0.07
247	28	$null$	165	49.5	61.3	N	>= Post-secondary education	Male	38	49.5	2840	33.5	31	9.5	4.01	12.6	330	16	10	0.51	53.8	101	104	12.2	0.96	1.106	58	18655.5	73.22	37.8	94.3	31.4	33.3	79	15.3	5.1	0.4	0.2	<0.3	<0.07
248	28	35.71	160	63	67.6	N	>= Post-secondary education	Male	41	48	2780	34	32	5.9	3.86	12.1	254	28	23	0.5	4.7	81	120	10.8	1.06	1.135	57	13064.5	84.3	34.6	89.6	31.3	35	73.9	18.4	3.9	3.5	0.3	<0.3	<0.07
249	38	$null$	165	56	72.7	Y	>= Post-secondary education	Female	40	49	2770	32.5	32	7.7	4.01	12.7	232	19	15	0.66	77.2	97	159	12.1	1.04	1.529	71	19299.2	93.52	38.8	96.8	31.7	32.7	75.6	17.9	4.8	1.4	0.3	<0.3	<0.07
250	36	31.43	156	50	61	Y	>= Post-secondary education	Female	41	50	3380	33.5	33	10.3	4.26	12.4	163	25	7	0.5	12.5	81	102	10	0.97	1.256	106	14935.1	291.69	38.4	90.1	29.1	32.3	70	20	6	2	0	<0.3	<0.07
251	29	34.86	166	85	91	$null$	>= Post-secondary education	$null$	$null$	$null$	$null$	$null$	$null$	9	3.66	12.2	287	23	21	0.46	170.8	125	171	12.1	1.26	2.03	65	17072.3	73.51	34.5	94.3	33.3	35.4	70.4	20.7	4.7	3.9	0.3	<0.3	<0.07
252	32	$null$	161	60	70.4	Y	>= Post-secondary education	Male	39	54	3390	35.5	34.2	6.5	4.24	9.5	206	20	15	0.45	10.7	85	174	11.7	0.89	1.7	61	11271.8	188.17	30.3	71.5	22.4	31.4	70.8	22.8	4.3	1.9	0.2	<0.3	<0.07
253	28	$null$	160	51	62.5	N	>= Post-secondary education	Female	39	49.5	3440	35.5	35	8.5	4.12	12.5	222	17	10	0.41	247.6	123	120	9.1	0.8	1.194	33	9741.6	64.37	36.5	88.6	30.3	34.2	71.5	20.1	6.7	1.3	0.4	<0.3	<0.07
254	36	$null$	156	56	63.8	N	>= Post-secondary education	Male	37	53	3260	36.2	33.6	5.6	3.8	12.2	169	26	23	0.71	36.9	88	185	12.5	0.9	1.138	88	20210.2	244.52	36.4	95.8	32.1	33.5	79.1	11.9	7.7	1.1	0.2	<0.3	<0.07
255	32	$null$	156	47	57.5	$null$	< Post-secondary education	$null$	$null$	$null$	$null$	$null$	$null$	8.1	4.16	11.4	238	18	10	0.57	10.3	81	144	13.1	0.95	1.791	68	18288.6	159.5	35.1	84.4	27.4	32.5	72.3	19.2	7.5	0.9	0.1	<0.3	<0.07
256	32	28.13	165	48	59.3	N	< Post-secondary education	Female	38	52	3410	34	32	8.2	3.58	11.4	189	21	14	0.48	18.1	84	118	10.7	0.95	1.045	90	19257.3	203.16	33.6	93.9	31.8	33.9	80.1	15.7	3.6	0.2	0.4	<0.3	<0.07
257	29	25.05	163	53	57.9	Y	>= Post-secondary education	Male	38	51	3110	34.5	32	9.5	3.73	11.4	166	19	21	0.48	7.4	73	174	12.5	1.05	2.687	66	12703.2	57.71	35.8	96	30.6	31.8	77.7	16.7	4.8	0.7	0.1	<0.3	<0.07
258	31	$null$	170	80	94	Y	>= Post-secondary education	Male	39	61.5	3380	33	31.5	9.6	4.08	12.2	172	18	17	0.47	14.9	74	184	13	1.03	0.886	95	10573.1	63.48	37.1	90.9	29.9	32.9	77.6	16.5	4.9	0.8	0.2	<0.3	<0.07
259	28	28.53	160	70	72	Y	>= Post-secondary education	Male	39	52	3070	34	33	12	4.81	12.9	209	21	16	0.44	15.5	80	232	12.8	1.07	1.398	57	10907.5	72.85	39.8	82.7	26.8	32.4	75.1	19	4.4	1.2	0.3	<0.3	<0.07
260	29	$null$	163	54	58.8	N	>= Post-secondary education	Female	38	49	3130	34.5	32.5	5.3	3.81	11.7	276	26	5	0.67	17	99	104	11.2	1.06	0.758	41	10905.8	81.39	34.2	89.8	30.7	34.2	76.8	14.8	5.3	2.7	0.4	<0.3	<0.07
261	28	$null$	158	49	53	N	>= Post-secondary education	Male	37	52	3220	34.5	32	$null$	$null$	$null$	$null$	67	17	0.68	1.2	$null$	125	12.9	1.04	1.731	83	12359.8	88.41	$null$	$null$	$null$	$null$	$null$	$null$	$null$	$null$	$null$	<0.3	<0.07
262	28	$null$	166	45	44.5	Y	>= Post-secondary education	Female	37	47	2535	34	33	7.2	3.18	10.3	174	20	14	0.54	26.3	117	100	10	0.91	3.092	28	13278.2	98.55	31	97.5	32.4	33.2	61	32.1	6.1	0.7	0.1	<0.3	<0.07
263	29	33.74	155	42	48.8	$null$	>= Post-secondary education	Female	$null$	$null$	$null$	$null$	$null$	7.3	3.53	10.2	245	22	17	0.44	3.6	77	100	10.6	0.96	1.169	57	15693.3	99.67	31	87.8	28.9	32.9	73	22.5	4.1	0.3	0.1	<0.3	<0.07
264	28	$null$	161	46	49.2	Y	>= Post-secondary education	Male	38	$null$	2450	$null$	$null$	2.9	3.84	11.8	167	25	14	0.47	13.7	144	109	9.7	0.83	2.161	42	8449.2	137.9	35.1	91.4	30.7	33.6	66.4	26.5	5.1	1.7	0.3	<0.3	<0.07
265	28	29.94	167	60	66	Y	>= Post-secondary education	Female	39	50	3010	35	32	7	3.82	11.1	182	27	23	0.56	9.1	74	121	8.6	0.96	1.412	78	$null$	59.01	33.2	86.9	29.1	33.4	77.7	16.5	4.3	1.1	0.4	<0.3	0.1
266	36	28.21	160	52	55.6	Y	>= Post-secondary education	Male	39	47	2920	33.5	31	6.9	3.49	10.1	167	19	19	0.55	56.6	94	69	7.2	0.88	1.641	97	24583	247.42	31.2	89.4	28.9	32.4	71.1	22.4	5.5	0.7	0.3	0.3	<0.07
267	31	31.9	155	61	66.5	N	>= Post-secondary education	Male	37	32	3200	35.8	31.5	7.7	4.08	10.7	197	14	9	0.53	152.8	94	135	12.2	0.94	1.561	95	22770.7	223.9	34.4	84.3	26.2	31.1	77.8	15.3	6.4	0.4	0.1	0.3	<0.07
268	29	27.13	163	51.5	59.7	N	>= Post-secondary education	Male	39	52	3180	34	33.5	$null$	$null$	$null$	$null$	54	77	0.44	8.4	86	103	9.6	1	2.833	67	13110.8	79.71	$null$	$null$	$null$	$null$	$null$	$null$	$null$	$null$	$null$	<0.3	<0.07
269	29	35.16	171	65	82	N	>= Post-secondary education	Male	39	52	2880	33.5	32.5	8.1	4.04	12.1	267	16	11	0.48	42.3	155	133	10.8	0.81	0.912	124	7040.2	54.75	35.4	87.6	30	34.2	77	16	4.7	2.1	0.2	<0.3	<0.07
270	29	31.53	151	43	46.9	$null$	< Post-secondary education	$null$	$null$	$null$	$null$	$null$	$null$	7.9	3.67	11	182	28	23	0.41	3.7	78	125	12.9	1.2	0.038	93	18627.9	170.85	32.9	89.6	30	33.4	72	21.2	6	0.5	0.3	<0.3	<0.07
271	31	30.24	157	47	55.4	Y	>= Post-secondary education	Female	38	50	2460	31.5	27.6	7.6	3.94	11.4	199	16	12	0.37	5.5	76	135	12	0.99	0.952	92	19664.6	202.24	34.5	87.6	28.9	33	82.4	13	3.8	0.7	0.1	<0.3	<0.07
272	28	42.11	156	47	50	N	>= Post-secondary education	Male	37	49	2820	32.5	30.6	7.1	4.07	11.6	200	21	18	0.58	12.7	80	113	11	0.92	1.499	42	4597	78.72	34.6	85	28.5	33.5	72.1	20.6	6.2	0.8	0.3	<0.3	<0.07
273	29	44.01	160	54.5	56.8	$null$	>= Post-secondary education	Male	$null$	$null$	$null$	$null$	$null$	5.9	3.51	12.3	191	29	28	0.45	6.8	74	129	11.7	1.16	2.669	40	7827	110.18	34.9	99.4	35	35.2	75.3	18.3	5.8	0.3	0.3	<0.3	<0.07
274	30	32.58	164.3	80	80.8	N	>= Post-secondary education	Female	40	50	3420	35	34	7.5	4.49	12.8	266	14	14	0.45	11.9	77	148	12.3	1.06	0.84	79	7310.5	70.69	38.4	85.5	28.5	33.3	69.3	24.6	5	0.8	0.3	<0.3	<0.07
275	28	27.48	165	56	58	$null$	>= Post-secondary education	Female	$null$	$null$	$null$	$null$	$null$	11.7	3.48	10.4	178	23	26	0.58	51.7	84	116	14.1	1.2	1.004	53	16449.3	87.73	31.3	89.9	29.9	33.2	75	17	6.3	1.4	0.3	<0.3	<0.07
276	28	36.9	150	53	61.5	$null$	>= Post-secondary education	Female	$null$	$null$	$null$	$null$	$null$	8.4	3.51	11	204	18	11	0.47	49.2	90	123	12	0.94	1.195	37	9015.3	54.94	31.8	90.6	31.3	34.6	76.1	17.1	5.2	1.4	0.2	<0.3	<0.07
277	30	$null$	157	42	44.8	$null$	< Post-secondary education	$null$	$null$	$null$	$null$	$null$	$null$	7.8	3.96	11.4	236	14	10	0.46	18.2	80	135	10.5	0.92	1.113	114	11900.8	147.13	34.8	87.9	28.8	32.8	70.5	21.3	7.2	0.9	0.1	<0.3	<0.07
278	28	32.27	153	54	59	N	>= Post-secondary education	$null$	39	50.5	3120	34.5	34	8.5	3.64	10.8	257	19	16	0.47	47.4	99	163	11.8	1.11	1.027	68	8135.7	64.03	35.4	97.3	29.7	30.5	71.5	22.2	5	1.2	0.1	<0.3	<0.07
279	36	30.25	173	62	67	Y	>= Post-secondary education	$null$	39	$null$	2976	$null$	$null$	10.6	3.66	9.6	254	16	11	0.58	70.6	109	92	9.8	1.11	1.124	112	19590.6	138.12	32.1	87.7	26.2	29.9	63	16	8	2	0	<0.3	<0.07
280	35	34.25	160	60	59.6	$null$	>= Post-secondary education	$null$	$null$	$null$	$null$	$null$	$null$	12.8	3.91	11.5	306	14	10	0.58	21.7	89	98	8.8	1.08	1.384	118	29724.8	164.86	38	97.2	29.4	30.3	78.6	16.9	4	0.3	0.2	0.3	<0.07
281	36	30.16	162	78	83.7	$null$	>= Post-secondary education	$null$	$null$	$null$	$null$	$null$	$null$	12.6	4.3	12.7	207	25	13	0.7	13.7	83	129	11.3	1.03	1.562	254	7603.5	152.91	40.4	94	29.5	31.4	82.9	12.2	4.2	0.5	0.2	<0.3	<0.07
282	28	27.68	163	57	64.7	$null$	>= Post-secondary education	$null$	$null$	$null$	$null$	$null$	$null$	12.2	5.04	10.6	338	19	17	0.53	61.6	115	204	11	0.94	1.084	122	11635.5	59.79	34.5	68.5	21	30.7	66	19	4	2	0	<0.3	<0.07
283	29	32.68	156	49	50.6	N	>= Post-secondary education	Female	38	50	3130	34	31.5	7.6	3.49	10.7	281	25	16	0.47	48.8	$null$	131	11	1.12	0.792	60	20247.7	82.6	32.1	92	30.7	33.3	74.9	19.9	4.8	0.3	0.1	0.5	<0.07
284	30	$null$	160	44	45	Y	>= Post-secondary education	Female	40	51	3470	33	33.5	8.2	3.48	9.9	272	22	14	0.56	10.1	74	118	10.4	0.95	0.873	79	19222.4	240.37	33.4	96	28.4	29.6	74.2	15.5	9.5	0.7	0.1	<0.3	<0.07
285	28	26.36	160	$null$	52.5	$null$	>= Post-secondary education	$null$	$null$	$null$	$null$	$null$	$null$	10.2	3.27	9.9	205	17	20	0.52	60.9	96	92	10.4	0.97	1.426	57	14384.7	99.38	29.9	91.4	30.3	33.1	80.4	13.1	5.4	1	0.1	1	<0.07
286	28	$null$	167	55	58	$null$	>= Post-secondary education	$null$	$null$	$null$	$null$	$null$	$null$	10.5	3.76	11.4	286	$null$	$null$	$null$	$null$	81	$null$	$null$	$null$	$null$	$null$	$null$	$null$	36.3	96.5	30.3	31.4	73.7	19.4	5.4	1.3	0.2	NS	NS
287	35	34.91	165	72	72	$null$	>= Post-secondary education	$null$	$null$	$null$	$null$	$null$	$null$	9.7	3.68	10.5	314	19	12	0.59	31.9	92	126	10.7	0.95	1.888	89	13744.8	156.74	33	89.7	28.5	31.8	73.4	18.3	6.2	1.9	0.2	<0.3	<0.07
288	28	$null$	160	53	64	N	>= Post-secondary education	Female	40	53	3950	35	36	8.2	3.4	9.8	319	15	10	0.43	214	115	123	9.4	0.87	1.364	46	9041.1	64.4	30.3	89.1	28.8	32.3	63	25	4	2	0	<0.3	<0.07
289	36	$null$	150	73	84.9	Y	>= Post-secondary education	Female	38	50	2820	34	32	8.3	4.47	13.4	230	16	17	0.59	22.4	77	146	12.6	1.01	1.311	99	6398.3	221.9	39.8	89	30	33.7	72.4	20.5	5.6	1.3	0.2	<0.3	<0.07
290	36	$null$	157	64	76	Y	< Post-secondary education	Female	40	52	3740	34	35.5	9	3.94	11	261	22	13	0.5	26.2	87	147	11.4	1.1	2.384	126	12679.5	183.39	33.8	85.8	27.9	32.5	77.7	14.7	6.8	0.6	0.2	<0.3	<0.07
291	30	$null$	158	44.9	51.6	$null$	>= Post-secondary education	$null$	$null$	$null$	$null$	$null$	$null$	6.1	3.36	10.7	238	19	10	0.5	10.1	74	141	13	0.92	0.827	64	16601.6	99.9	31.9	94.9	31.8	33.5	57	22	8	3	0	<0.3	<0.07
292	39	$null$	157	54	66	Y	>= Post-secondary education	Female	40	51	3550	35	35	8.8	4.53	13.9	212	25	16	0.66	14.2	72	104	10.8	0.93	1.113	114	26907.3	299.51	41.2	90.9	30.7	33.7	78.1	17.4	3.7	0.6	0.2	<0.3	<0.07
293	37	37.91	164	57.7	68	Y	>= Post-secondary education	Male	39	53	3760	34	33	7.1	4.78	10.5	232	21	15	0.59	28.6	99	84	9.5	0.81	2.203	81	25371.3	271.29	33	69	22	31.8	67.2	27.2	4.5	0.8	0.3	<0.3	<0.07
294	38	27.19	150	45	53.5	N	>= Post-secondary education	Female	39	51	2990	$null$	$null$	7	4.37	11.7	191	26	17	0.55	48.2	99	128	12.1	0.94	1.031	72	24914.6	283.95	35.9	82.2	26.8	32.6	76.9	13.8	8.6	0.4	0.3	<0.3	<0.07
295	35	$null$	159	51	62	$null$	>= Post-secondary education	Female	$null$	$null$	$null$	$null$	$null$	7.6	3.39	10.7	251	19	10	0.61	6.6	71	124	10.1	0.89	1.625	58	17197.4	141.04	32.4	95.6	31.6	33	71.7	19.2	7.8	1.2	0.1	<0.3	<0.07
296	33	38.06	159	50	61.9	$null$	>= Post-secondary education	Male	$null$	$null$	$null$	$null$	$null$	12	3.77	11.7	226	19	16	0.53	6.3	74	105	9.8	0.9	1.31	52	13706.2	107.63	34.9	92.6	31	33.5	83.1	11.6	4.8	0.3	0.2	<0.3	<0.07
297	37	$null$	170	72	86.4	N	>= Post-secondary education	Male	38	52	3580	35	33	6.6	4.42	13.1	222	23	21	0.45	66.7	86	113	9.2	0.73	0.837	85	13810.1	185.48	38.7	87.6	29.6	33.9	77.5	15.5	6.2	0.6	0.2	<0.3	<0.07
298	36	33.54	161	68	82	$null$	>= Post-secondary education	$null$	$null$	$null$	$null$	$null$	$null$	8.8	3.83	10.4	224	19	12	0.48	11.6	81	123	11.1	0.81	0.866	88	21082.8	150.28	34	88.8	27.2	30.6	75.8	18.8	4.6	0.7	0.1	<0.3	<0.07
299	34	$null$	163	52	63.9	$null$	>= Post-secondary education	Female	$null$	$null$	$null$	$null$	$null$	9.6	3.96	11.3	251	30	55	0.46	132.1	101	197	12.6	0.98	1.123	79	14701.9	241.54	34.2	86.4	28.5	33	61	20	6	4	0	<0.3	<0.07
300	36	31.95	162	$null$	67	Y	>= Post-secondary education	Female	40	52	3030	35	32.5	9.6	3.64	11.7	237	21	16	0.55	21.1	79	142	8.4	0.74	1.565	138	14268.2	215.61	34.8	95.6	32.1	33.6	76.9	13.2	9.5	0.3	0.1	<0.3	<0.07
301	39	39.3	160	$null$	63.5	N	>= Post-secondary education	Male	39	51	3450	33	34	5.8	4.56	12.5	195	23	14	0.45	79.8	108	118	7.8	0.92	1.759	105	40800	232.73	38.9	85.3	27.4	32.1	74.9	18	5.2	1.7	0.2	<0.3	<0.07
302	31	$null$	152	55	70.2	$null$	< Post-secondary education	Male	$null$	$null$	$null$	$null$	$null$	12.6	4.44	13.8	208	48	21	0.41	22.2	76	116	8.5	0.8	2.011	42	10328.3	158.59	39.5	89	31.1	34.9	75.5	17.1	4.9	2.3	0.2	<0.3	<0.07
303	32	30.33	162	47.7	59.3	Y	>= Post-secondary education	Male	38	51	3300	34	33.5	7.3	3.94	12.6	174	17	13	0.53	14.8	82	196	9.9	0.96	2.372	128	25046.5	283.58	37.4	94.9	32	33.7	66.9	26	6.4	0.7	0	<0.3	<0.07
304	37	36.7	$null$	$null$	63.7	N	>= Post-secondary education	Male	39	50	3030	34	33	5.8	4.26	12.1	188	21	18	0.62	55.7	93	137	9.4	0.96	2.55	69	14057.1	214.59	36.6	85.9	28.4	33.1	76.4	16.5	5.7	1.2	0.2	<0.3	<0.07
305	38	26.58	167	63	85	$null$	>= Post-secondary education	Female	$null$	$null$	$null$	$null$	$null$	7	4.33	12	171	25	17	0.5	67.1	100	147	9.5	0.79	1.663	81	41342.2	201.35	36	83.1	27.7	33.3	76.6	14.8	6.9	1.6	0.1	<0.3	<0.07
306	39	31.16	163	50	76	N	>= Post-secondary education	Male	39	54	3750	33	34	7.9	3.61	11.8	280	31	20	0.58	49.1	107	91	11.8	0.88	2.199	79	13250.8	170.9	34.4	95.3	32.7	34.3	74.3	19.6	4.7	1.3	0.1	<0.3	<0.07
307	32	$null$	163	$null$	69	$null$	>= Post-secondary education	$null$	$null$	$null$	$null$	$null$	$null$	11.1	3.88	12.5	173	29	24	0.55	45.3	102	155	12.1	0.92	0.85	57	14236.6	123.02	37.3	96.1	32.2	33.5	79	13.4	4.8	2.6	0.2	0.4	<0.07
308	37	$null$	159	55	73	$null$	< Post-secondary education	Female	$null$	$null$	$null$	$null$	$null$	15.3	4.04	11.8	199	16	11	0.53	13.1	74	128	12.6	0.86	4.118	62	14899.6	176.7	34.8	86.1	29.2	33.9	81.4	13.9	3.5	1.1	0.1	<0.3	<0.07
309	38	35.72	$null$	$null$	62	Y	< Post-secondary education	Female	39	49	2760	32.5	31.5	9.1	4.16	11.2	206	14	10	0.51	27	92	120	9.9	0.79	1.726	99	18881.5	182.01	34.1	82	26.9	32.8	77.5	16.7	5.3	0.4	0.1	<0.3	<0.07
310	36	$null$	160	$null$	59	N	>= Post-secondary education	Male	38	55	3580	33.5	33	7.8	4.41	12.2	201	21	12	0.57	55.9	110	108	10.2	0.93	1.32	89	28430.8	249.64	35.5	80.5	27.7	34.4	73.3	20.3	5.7	0.6	0.1	<0.3	<0.07
311	35	29.87	162.5	60	73.6	$null$	>= Post-secondary education	Male	$null$	$null$	$null$	$null$	$null$	9.5	4	12.6	177	19	23	0.45	13.3	84	135	10	0.91	0.899	148	18744	191.48	37.8	94.5	31.5	33.3	74.5	16.5	7.7	1.1	0.2	<0.3	<0.07
312	37	35.87	158	$null$	65.8	$null$	>= Post-secondary education	Male	$null$	$null$	$null$	$null$	$null$	4.9	3.48	9.2	197	22	12	0.4	176.8	133	170	10.5	0.95	1.414	117	26766.5	239.89	30.5	87.6	26.4	30.2	78.1	16.2	3.9	1.4	0.4	<0.3	<0.07
313	36	32.27	165	$null$	70.8	Y	>= Post-secondary education	Male	39	49	2920	34.5	32	7.6	4.02	12.8	111	25	18	0.55	13.5	79	95	7.8	0.99	1.559	226	25934.8	302.72	37.5	93.3	31.8	34.1	69.4	21.4	8.1	0.8	0.3	<0.3	<0.07
314	37	32.11	163.1	$null$	66	$null$	>= Post-secondary education	Male	$null$	$null$	$null$	$null$	$null$	9.5	4.17	12.5	210	22	14	0.58	260.4	161	149	8.3	0.79	1.303	99	15104.8	129.58	38	91.1	30	32.9	83.1	10.2	5.4	1.1	0.2	<0.3	<0.07
315	39	$null$	163	$null$	72.3	$null$	>= Post-secondary education	Female	$null$	$null$	$null$	$null$	$null$	8.8	4.61	14.4	160	31	22	0.55	54	115	118	8.7	0.98	2.156	117	21306.7	200.04	44.2	95.9	31.2	32.6	71.7	21.4	5.7	0.9	0.3	<0.3	<0.07
316	38	$null$	$null$	$null$	77	N	>= Post-secondary education	Male	39	53	4000	35	35	6	3.99	12	243	27	15	0.56	36.8	81	123	12.7	1.08	1.605	94	20623.4	270.96	35.6	89.2	30.1	33.7	68.6	21.7	8	1.5	0.2	<0.3	<0.07
317	36	28.29	$null$	$null$	68.3	$null$	>= Post-secondary education	Male	$null$	$null$	$null$	$null$	$null$	8.5	4.18	12.7	212	20	20	0.63	57.9	91	220	11.7	1.14	1.72	243	17994.8	284.52	38	90.9	30.4	33.4	62.5	28.7	7.7	0.9	0.2	<0.3	<0.07
318	33	$null$	158	$null$	67.5	N	>= Post-secondary education	Male	40	49	3480	33.5	33	9.3	4.02	12.4	225	23	18	0.5	95.3	133	149	11	0.95	0.652	121	15575.4	233.6	36.9	91.8	30.8	33.6	81.4	12.3	5.2	1	0.1	<0.3	<0.07
319	30	$null$	156	$null$	72.4	N	>= Post-secondary education	Female	39	48	2680	32	31.5	10.4	4.48	13.9	255	18	13	0.58	31.1	87	213	14.8	1.04	1.472	63	7846.8	67.84	41.8	93.3	31	33.3	67.3	16.7	4	11.7	0.3	<0.3	<0.07
320	32	23.48	$null$	$null$	63.9	Y	>= Post-secondary education	Male	40	52	3060	31.5	32	7.6	4.08	13.4	179	21	18	0.57	8.9	72	112	11.2	1.09	2.232	84	16693.5	253.34	38.6	94.6	32.8	34.7	72.9	18.2	8	0.8	0.1	<0.3	<0.07
321	37	27.2	$null$	$null$	68.2	Y	>= Post-secondary education	Male	40	53	3660	34.5	34	8.6	4.46	10.7	168	19	12	0.63	34.5	97	105	10.2	1.05	1.455	88	37411.6	443.66	34.6	77.6	24	30.9	78.1	15.2	5.3	1.3	0.1	<0.3	<0.07
322	35	33.45	$null$	$null$	73.7	N	>= Post-secondary education	Female	40	50	3260	32.5	32.5	6.3	3.45	10.3	160	19	11	0.54	28.3	66	129	11.8	1.04	0.705	72	17915.9	147.02	35.1	101.7	29.9	29.3	$null$	$null$	$null$	$null$	$null$	<0.3	0.1
323	31	30.58	$null$	49	61.8	N	>= Post-secondary education	Male	38	49	3180	34.5	33.5	6.3	3.85	12.1	209	19	14	0.62	26.1	72	122	10.2	0.94	0.791	110	24915.2	215.9	36.3	94.3	31.4	33.3	71.9	22	5.1	0.8	0.2	<0.3	<0.07
324	33	$null$	$null$	$null$	84.3	N	>= Post-secondary education	Female	37	45	2430	34	30	10.7	4.34	12.2	275	37	24	0.47	158.7	113	178	12.7	1	0.919	78	12957.2	96.97	38	87.6	28.1	32.1	74.2	18.2	5.2	2.1	0.3	<0.3	0.1
325	37	24.85	$null$	$null$	75.6	N	< Post-secondary education	Male	38	49	2880	33.5	31	8.8	3.75	10.3	355	22	12	0.66	2.6	63	138	7	0.82	2.695	108	13667.6	259.7	41	109.3	27.5	25.1	$null$	$null$	$null$	$null$	$null$	0.5	<0.07
326	30	$null$	160	58	75.3	Y	>= Post-secondary education	Female	38	49	3020	33	33	14.3	3.57	8.7	297	20	17	0.54	10.2	83	122	7.7	0.83	2.794	117	23526.6	205.58	27.3	76.5	24.4	31.9	82.4	11.8	4.3	1.1	0.4	<0.3	<0.07
327	39	30.57	$null$	$null$	72.3	N	< Post-secondary education	Female	40	55	3750	36	35	7.1	4.49	11.4	158	$null$	$null$	$null$	$null$	80	$null$	$null$	$null$	$null$	$null$	$null$	$null$	36.3	80.8	25.4	31.4	75.5	19.3	4.1	0.7	0.4	QNS	QNS
328	39	34.2	$null$	$null$	$null$	$null$	< Post-secondary education	$null$	$null$	$null$	$null$	$null$	$null$	8.8	3.73	10	334	24	12	0.44	8.8	70	171	12.3	0.99	1.164	129	22079.6	258.11	31.5	84.5	26.8	31.7	74.7	19.7	4.8	0.6	0.2	0.3	<0.07
329	36	$null$	160	$null$	60.3	N	>= Post-secondary education	Male	37	49	3050	32	31	4.3	3.58	8.8	201	13	7	0.64	26	838	96	9.8	0.89	1.425	80	$null$	$null$	28.2	78.8	24.6	31.2	71.1	22.2	6	0.5	0.2	QNS	QNS
330	36	31.34	153	39	47.9	$null$	>= Post-secondary education	Female	$null$	$null$	$null$	$null$	$null$	7.6	3.28	10.6	117	25	9	0.34	10.7	99	75	8.5	0.95	0.079	76	16210.8	114.02	33.8	103	32.3	31.4	76.5	19	4	0.4	0.1	<0.3	0.1
331	38	29.88	167	67	81.1	N	>= Post-secondary education	Female	40	55	3640	34.5	35	6.7	4.08	12.3	133	37	12	0.47	49.4	106	131	10.8	1.03	2.591	198	18269	193.63	36.8	90.2	30.1	33.4	83.4	11.7	3.9	0.9	0.1	<0.3	<0.07
332	32	28.2	158	52	64.6	$null$	>= Post-secondary education	$null$	$null$	$null$	$null$	$null$	$null$	7.5	4.07	12.8	152	27	22	0.49	62.8	79	125	13.1	1	0.794	74	20268.2	129.9	37.8	92.9	31.4	33.9	76.2	18.1	3.7	1.9	0.1	<0.3	<0.07
333	38	25.73	163	53	65.9	N	>= Post-secondary education	Female	38	47	2830	33	33	6.6	3.98	10.6	231	21	11	0.59	95.7	97	168	10.6	0.91	0.953	109	13368.6	261.09	32.6	81.9	26.6	32.5	77.6	15.4	5.6	1.2	0.2	<0.3	<0.07
334	34	$null$	164	57	69.3	$null$	>= Post-secondary education	Female	$null$	$null$	$null$	$null$	$null$	$null$	$null$	$null$	$null$	34	13	0.47	16.3	120	121	11.8	0.92	1.373	46	1179.6	45.58	$null$	$null$	$null$	$null$	$null$	$null$	$null$	$null$	$null$	<0.3	<0.07
335	39	37.03	$null$	$null$	72.9	N	>= Post-secondary education	Female	39	49	3000	32	31	7	3.54	10.1	225	16	11	0.49	44.7	118	137	11.3	0.91	1.286	120	9066.1	151.64	30.6	86.4	28.5	33	76.9	15.1	6.1	1.6	0.3	<0.3	0.1
336	35	29.74	168	56.5	67.6	Y	>= Post-secondary education	Female	39	52	3290	34	33	8.3	3.39	9.7	213	25	18	0.56	63.3	110	102	10.8	0.86	1.499	60	11896	166.7	29.7	87.6	28.6	32.7	67	20	4	1	0	<0.3	0.1
337	40	$null$	162	50	61.4	$null$	< Post-secondary education	Female	$null$	$null$	$null$	$null$	$null$	4.2	4.29	12.9	155	30	19	0.53	11	83	103	11.4	0.9	1.494	88	17688.1	128.48	38.2	89	30.1	33.8	61.5	28.3	7.8	1.2	1.2	<0.3	<0.07
338	39	32.63	162	45	57.9	$null$	>= Post-secondary education	Female	$null$	$null$	$null$	$null$	$null$	2	4.03	10.4	166	65	21	0.57	11.2	76	134	11.1	1.01	2.349	102	2180.7	198.91	37	91.8	25.8	28.1	64.1	25.8	8.1	1.5	0.5	<0.3	<0.07
339	31	30.43	167	68	75.3	N	>= Post-secondary education	Female	40	49	1845	34	32	10.2	3.96	9.1	284	15	11	0.45	87.2	87	153	11.5	0.94	1.385	35	10508.3	77.91	29.8	75.3	23	30.5	83.2	11.3	4.1	1	0.4	<0.3	<0.07
340	31	32.53	165	56	69.4	Y	>= Post-secondary education	Male	40	49	3075	34	33	8.8	3.78	11.4	215	19	14	0.48	44.5	89	107	9.5	0.95	0.987	49	10450	101.51	34.6	91.5	30.2	32.9	76.6	18	4.1	1.1	0.2	<0.3	<0.07
341	28	39.75	148	46	56.4	N	< Post-secondary education	Female	38	49.5	3220	33.5	33	5.2	3.29	10.1	308	17	12	0.54	31.3	115	142	11.3	0.88	1.589	60	21911.4	82.28	30.4	92.4	30.7	33.2	74.5	17.8	6.9	0.6	0.2	<0.3	<0.07
342	31	31.35	169	55	69.4	Y	>= Post-secondary education	Female	39	50.5	3190	35.5	30.5	7.4	3.97	12.6	226	23	17	0.54	6.9	77	122	7.3	0.75	3.259	106	10338.4	182.48	37.4	94.2	31.7	33.7	70.4	22.7	4.3	2.3	0.3	<0.3	<0.07
343	28	34.9	157	63	74	Y	>= Post-secondary education	Male	39	49	3410	35	33	9.1	3.57	10.9	126	18	13	0.44	16	76	137	10.5	1	1.913	67	14985.4	96.08	32.9	92.2	30.5	33.1	74	13	5	1	0	<0.3	<0.07
344	29	34	165	51	59	N	>= Post-secondary education	Female	38	51	3270	35	32.5	6.5	3.63	12	178	23	15	0.48	28	71	115	11	0.95	1.075	53	11369.7	82.32	37.2	102.5	33.1	32.3	76	17.7	4.9	1.1	0.3	0.9	<0.07
345	28	36.23	160	46.5	51.7	N	>= Post-secondary education	Female	38	47	2705	33.5	31	5.2	3.25	10.7	168	15	7	0.48	36.8	86	152	12.2	0.89	2.203	41	13220.3	53.96	31.9	98.2	32.9	33.5	78.3	17.5	3.8	0.4	0	<0.3	<0.07
346	33	33.75	157	45	51.7	N	>= Post-secondary education	Female	39	47	2665	33	30	9.2	4.16	13	180	24	16	0.44	34.7	86	138	11.6	1.08	1.495	53	16236.1	114.98	37.8	90.9	31.3	34.4	75.5	19.7	3.7	0.9	0.2	<0.3	<0.07
347	31	30.32	163	55	68.3	Y	>= Post-secondary education	Female	41	50	3115	34.5	31.5	7.7	3.49	10.3	159	21	24	0.52	66.7	133	122	11.5	0.83	2.038	91	13942.2	73.81	31.3	89.7	29.5	32.9	77.9	17.3	4	0.5	0.3	<0.3	<0.07
348	38	35.56	150	40	53.6	Y	>= Post-secondary education	Female	40	49	1790	30	29.5	6.9	4.04	11.9	214	18	10	0.6	130.8	93	152	10.8	0.94	2.348	87	19681.6	250.42	37.2	92.1	29.5	32	77.4	16.5	5.5	0.3	0.3	<0.3	<0.07
349	29	32.38	162	52	63.8	N	>= Post-secondary education	Female	40	51	3585	35	34	9.8	4.12	12.7	243	15	9	0.45	45.6	75	126	11.1	0.98	1.394	72	12577.9	76.05	38.2	92.7	30.8	33.2	77.7	16.6	4.5	0.9	0.3	<0.3	<0.07
350	30	$null$	165.5	60	67.4	N	>= Post-secondary education	Male	38	50.5	3270	35	31	10.8	3.93	10.7	229	19	17	0.46	5	77	112	10.2	0.78	0.576	46	11782.8	109.85	32.1	81.7	27.2	33.3	82.3	11.7	5.4	0.4	0.2	<0.3	<0.07
351	29	30.98	165	73	81.3	Y	>= Post-secondary education	Male	38	52	3740	36	33	10.4	4.36	11.3	294	27	31	0.64	183.8	112	118	9.9	0.92	1.268	55	18131.2	84.76	35.9	82.3	25.9	31.5	77.6	17.5	4	0.7	0.2	<0.3	<0.07
352	29	23.63	170	59	75	N	< Post-secondary education	Female	38	49.5	3250	34.5	32.5	9.2	3.59	11.3	215	21	19	0.47	32.3	80	124	8.7	0.84	0.903	59	19329.6	102.1	34.1	95	31.5	33.1	69	16	4	3	0	<0.3	<0.07
353	31	$null$	160	60	73	N	>= Post-secondary education	Male	40	50	3680	34.5	34.5	13.8	3.47	10.8	280	61	105	0.39	113.9	113	195	14.5	1.08	1.919	60	17618.7	100.48	32.7	94.2	31.1	33	70	18	3	2	0	<0.3	<0.07
354	29	32.27	159	56	66	N	>= Post-secondary education	Male	40	52	4125	36	34.5	7.1	3.38	10.2	183	18	11	0.45	23.4	95	133	9.7	1.08	2.272	43	9024.1	130.3	30.6	90.5	30.2	33.3	76.1	15.4	5.1	3.3	0.1	<0.3	<0.07
355	31	36.22	157	48	60.7	N	>= Post-secondary education	Male	38	50	3635	37	34	7.4	3.74	11.2	244	21	13	0.43	5.3	76	149	10.6	1	1.479	72	13870.6	162.61	33.3	89	29.9	33.6	75.8	18.3	5	0.8	0.1	<0.3	<0.07
356	32	39.55	153	75	74	N	>= Post-secondary education	Male	40	50	3250	35.5	33	6.8	3.94	12.2	291	20	18	0.49	32.3	84	94	9.4	0.78	1.175	40	13766	159.71	35.6	90.4	31	34.3	72.4	20.3	5.5	1.2	0.6	<0.3	<0.07
357	30	29.85	151	73	77	Y	>= Post-secondary education	Female	40	46	2875	35	31	6.4	3.8	12.4	244	14	13	0.4	79.4	109	172	12.4	0.83	1.096	52	9627.2	99.39	35.5	93.4	32.6	34.9	70.3	24.6	4.4	0.5	0.2	0.4	<0.07
358	29	30.34	162	45	54.4	N	>= Post-secondary education	Female	39	50.5	3220	33	31.5	8.1	3.85	11.9	268	20	12	0.36	30.7	80	158	11.9	0.77	0.318	46	14095.6	112.27	36.3	94.3	30.9	32.8	75.5	18	5.3	1	0.2	<0.3	<0.07
359	32	27.27	168	48	59.9	N	>= Post-secondary education	Male	39	50	3520	36	33	7.2	3.39	9.7	181	35	16	0.7	3.1	79	127	9.6	0.76	6.573	64	21701.8	163.25	30.5	90	28.6	31.8	68.8	21.4	6.4	3.3	0.1	<0.3	<0.07
360	28	36.04	152	43	52	N	< Post-secondary education	Male	39	51	3500	34.5	33	10.1	3.9	11.7	354	18	12	0.5	21.2	90	121	10.6	1.18	2.142	71	18006.1	101.54	35.1	90	30	33.3	79.4	14.1	5.2	0.9	0.4	<0.3	<0.07
361	29	24.66	156	46	52.4	N	< Post-secondary education	Male	38	49.5	3225	36	31.5	8.6	3.5	10.9	165	16	11	0.47	54.6	92	141	10.1	0.99	1.55	58	14721	114.13	32.7	93.4	31.1	33.3	81.7	14.9	2.4	0.9	0.1	<0.3	<0.07
362	28	28.58	155	54	66	Y	>= Post-secondary education	Female	37	50	3015	33	31	10.1	3.61	11.2	228	29	36	0.49	51.3	93	129	9.9	0.93	1.381	115	18720	98.94	33.6	93.1	31	33.3	71	16	5	1	0	<0.3	<0.07
363	31	$null$	155.5	61.5	73.7	Y	>= Post-secondary education	Female	39	47.5	2660	33	30	10.1	4.2	13.4	248	21	19	0.64	$null$	120	138	11.1	0.91	1.174	70	14513.9	87.24	39.9	95	31.9	33.6	82.1	13.2	3.5	0.9	0.3	<0.3	<0.07
364	28	33.69	153	43	54.7	Y	>= Post-secondary education	Male	38	49.5	3475	36	33	6.8	3.62	11.6	221	15	16	0.49	31.2	98	106	7.5	0.75	2.506	159	16100	108.18	34.7	95.9	32	33.4	81	13.8	4.4	0.7	0.1	<0.3	<0.07
365	30	24.96	165	55	67	N	< Post-secondary education	Female	39	50	3775	35.5	35	9	3.74	10.8	290	9	12	1.09	14	84	150	11.1	0.95	1.293	62	12531.8	79.77	33.2	88.8	28.9	32.5	63	25	4	2	0	<0.3	<0.07
366	28	33.97	155	51	61	Y	>= Post-secondary education	Male	38	49.5	3205	35.5	31.5	12.9	3.59	11.5	262	28	35	0.74	17.2	84	138	10.9	1.07	0.8	69	8506.9	89.49	34.3	95.5	32	33.5	75	10	7	2	0	<0.3	<0.07
367	30	32.48	166	52	65.9	Y	>= Post-secondary education	Female	40	50	3365	32.5	32	10.4	5	10.5	217	25	20	0.52	142.9	132	188	14.6	1.19	2.643	71	16176.4	93.81	33.5	67	21	31.3	79	14	5	1	0	0.5	<0.07
368	33	35.99	160	50	50	N	>= Post-secondary education	Male	40	51	3435	35	33	6.6	3.36	9.3	314	29	14	0.46	4.2	72	145	10	0.89	1.62	66	20459.9	144.22	29	86.3	27.7	32.1	61	27	6	2	0	<0.3	0.1
369	28	26.31	168	51	62	N	< Post-secondary education	Male	37	52	3415	34.5	33.5	11.5	3.77	11.4	237	15	14	0.53	52.9	87	135	9.8	0.9	1.459	94	15112.6	86.06	35.1	93.1	30.2	32.5	75	12	6	1	0	<0.3	<0.07
370	28	30.68	176	63.5	70.5	Y	>= Post-secondary education	Male	39	50	3570	36.5	34	9.2	4.06	12.4	212	23	27	0.53	4.9	79	110	11	1	2.268	87	16761	98.6	36.9	90.9	30.5	33.6	80.8	11.5	4.7	2.8	0.2	0.4	<0.07
371	28	33.67	157	43	52	N	>= Post-secondary education	Male	39	50	3815	34	34.5	8.1	3.51	10.7	251	20	12	0.4	10.3	84	108	9.8	1.13	1.274	30	9646.2	148.6	33.6	95.7	30.5	31.8	83.3	10.9	4.6	1.1	0.1	<0.3	<0.07
372	28	$null$	158	54	62.5	$null$	>= Post-secondary education	$null$	$null$	$null$	$null$	$null$	$null$	7.7	3.2	10.5	223	17	12	0.41	47.2	106	166	11.5	1.05	1.31	85	15434.5	88.22	31.4	98.1	32.8	33.4	72	13	7	2	0	<0.3	<0.07
373	28	27.58	156	42.5	50	N	>= Post-secondary education	Male	37	49	2960	33.5	31	8.2	3.46	10	241	20	10	0.49	41.4	94	155	14.7	1.29	2.956	64	15095.7	82.09	29.9	86.4	28.9	33.4	71.5	21.3	6.6	0.5	0.1	<0.3	<0.07
374	30	28.56	158	45	63.5	N	< Post-secondary education	Male	38	47	2790	34.5	31	10.5	3.79	11.1	187	17	12	0.45	116.4	106	198	12.7	1.09	1.061	75	12489.4	80.94	33.8	89.2	29.3	32.8	77.6	15.3	6.4	0.6	0.1	<0.3	<0.07
375	31	32.73	176	73	93	N	>= Post-secondary education	Female	39	50	3770	36	33	9	3.58	10.1	213	14	7	0.56	67.4	103	159	12.9	0.99	1.464	51	11456.5	49.07	31.2	87.2	28.2	32.4	62	23	5	2	0	<0.3	<0.07
376	29	32.59	161	63	70.9	N	>= Post-secondary education	Male	38	51	3215	34.5	32	10	3.91	11.2	329	24	17	0.41	141.7	121	174	11	0.99	0.785	60	14626.1	101.7	33.1	84.7	28.6	33.8	79	14.5	4.7	1.5	0.3	0.4	<0.07
377	30	33.24	158	50	62	N	>= Post-secondary education	Male	39	48	3235	34	31	6.9	4.22	13.3	183	17	13	0.47	11.9	72	113	9.6	1.04	2.146	42	14247.8	110.59	40.1	95	31.5	33.2	75.2	18.5	5.1	0.9	0.3	<0.3	<0.07
378	32	36.37	158	80	85.5	N	>= Post-secondary education	Female	38	49	3685	35	34.5	10.8	4.78	13.4	209	21	12	0.46	14.4	72	192	13.1	0.99	0.682	76	22739.8	94.84	40	83.7	28	33.5	74.2	18.9	6	0.5	0.4	<0.3	<0.07
379	28	31.53	155	49.5	57	Y	>= Post-secondary education	Female	42	48	2730	33	32	6.2	3.43	10.7	194	18	13	0.42	24	87	116	12.6	0.9	0.449	53	13436.4	58.67	31.8	92.7	31.2	33.6	75.7	16.7	5	2.3	0.3	<0.3	<0.07
380	30	28.35	170	55	62.8	Y	>= Post-secondary education	Male	39	49.5	3385	33	33.5	8.1	3.95	11.6	258	27	20	0.61	29.9	90	109	11.8	0.82	1.345	66	21417	63.39	34.8	88.1	29.4	33.3	76.6	18.8	4.1	0.4	0.1	<0.3	<0.07
381	30	33.49	162	82	96	N	>= Post-secondary education	Female	39	51.5	3605	34.5	33	9.3	3.88	10.6	296	19	19	0.58	133.8	117	161	12.5	0.9	0.583	89	25359.6	60.19	33	85.1	27.3	32.1	73.9	18.2	4.1	3.5	0.3	<0.3	<0.07
382	31	34.55	154	48.5	60	N	>= Post-secondary education	Male	37	46	2750	35	31	7.5	3.8	10	306	17	12	0.4	56.7	99	134	11.5	0.97	1.097	48	13215.3	68.53	31.8	83.7	26.3	31.4	74.6	19.7	4.7	0.5	0.5	<0.3	<0.07
383	28	30.13	171	59	72.4	Y	>= Post-secondary education	Male	39	49	2885	33.5	30.5	11.6	4.32	11.5	238	20	19	0.47	37.6	88	154	12.1	0.81	0.857	49	10643.9	75.53	36.1	83.6	26.6	31.9	80	10	5	1	0	<0.3	<0.07
384	31	35.63	165	50	60.5	N	>= Post-secondary education	Female	40	48	2975	35.5	31	7.1	3.53	9.8	167	14	7	0.45	164.2	139	149	13	0.84	0.692	57	17485.8	81.24	30	85	27.8	32.7	82.5	14.2	2.7	0.3	0.3	<0.3	<0.07
385	28	33.85	158	53	70.5	N	>= Post-secondary education	Male	39	47	3100	33.5	32.5	13.2	3.63	11	228	20	11	0.49	17	81	93	8.3	0.74	1.701	78	24947.6	93.95	33.8	93.1	30.3	32.5	80.5	11.7	4	3.7	0.1	<0.3	<0.07
386	28	31.53	153	43	52.6	Y	>= Post-secondary education	Female	39	48	3825	35	33	11.3	3.59	11.1	302	20	14	0.49	11	78	250	17	0.9	2.314	52	17484.6	112.69	33.5	93.3	30.9	33.1	74	16	5	1	0	<0.3	<0.07
387	29	33.24	163	49	62.3	N	>= Post-secondary education	Male	38	49	3140	35	32	8.4	3.72	12.2	163	21	19	0.5	65.9	102	110	12.6	1.04	0.661	53	10036.6	83.29	36	96.8	32.8	33.9	72.6	20.2	5.6	1.5	0.1	<0.3	<0.07
388	28	29.49	158	41.5	56	N	< Post-secondary education	Male	39	48.5	2905	33	30	13.4	3.47	11.1	275	24	20	0.36	14.6	76	155	11.6	1.03	1.601	71	6390.2	57.23	33.2	95.7	32	33.4	66	16	7	2	0	<0.3	<0.07
389	28	25.64	153	44.5	57.3	$null$	>= Post-secondary education	$null$	$null$	$null$	$null$	$null$	$null$	9.2	4.88	11.6	272	16	13	0.43	81.4	111	165	10.8	1.18	1.218	68	18107.2	111.09	35.5	72.7	23.8	32.7	79.2	16	3	1.6	0.2	<0.3	<0.07
390	31	35.32	166	57.5	72.6	Y	>= Post-secondary education	Female	39	47	3020	35.5	31.5	7.2	3.66	10.4	251	19	14	0.5	126	108	185	10	0.87	0.687	106	18746.9	139.95	31.6	86.3	28.4	32.9	78.9	15.6	4.7	0.7	0.1	<0.3	<0.07
391	28	30.63	163	75.5	81.3	N	>= Post-secondary education	Female	41	50	3605	34	33.5	9.9	3.95	12.4	160	17	22	0.48	36.9	103	143	9	0.89	0.761	89	21977.2	73.42	36.6	92.7	31.4	33.9	81.7	14.8	2.7	0.5	0.3	<0.3	<0.07
392	30	23.81	161	90	97.2	$null$	< Post-secondary education	$null$	$null$	$null$	$null$	$null$	$null$	7.5	4.09	12.5	283	17	10	0.57	99.6	97	172	11.5	1.04	2.632	70	16328.2	78.93	36.6	89.5	30.6	34.2	76.9	17.1	4.9	0.8	0.3	<0.3	<0.07
393	30	34.15	155	50	65	Y	>= Post-secondary education	Female	39	50	3190	33.5	30.5	7.5	3.39	11.3	191	18	12	0.49	46.1	94	141	8.9	1.04	1.526	59	13064.1	110.57	33.4	98.5	33.3	33.8	73.9	18.9	5.9	1.2	0.1	<0.3	<0.07
394	31	31.26	171	59	66.8	Y	>= Post-secondary education	Male	39	49.5	3360	33.5	32	10.5	3.99	12.6	206	21	14	0.64	10.2	67	102	10.9	1.28	0.191	206	14679.6	141.38	36.8	92.2	31.6	34.2	75.1	18.6	4.7	1.5	0.1	<0.3	<0.07
395	32	26.78	147	37	44	$null$	>= Post-secondary education	$null$	$null$	$null$	$null$	$null$	$null$	8.2	4.29	12.7	174	20	10	0.44	3.1	75	110	11.1	1.24	1.414	44	13369.2	130.14	37.2	86.7	29.6	34.1	78.3	12.7	4.7	3.9	0.4	0.6	<0.07
396	31	31.06	163	61	72.5	N	>= Post-secondary education	Female	39	49	2840	33	31	11.3	3.95	11	265	18	23	0.57	273.4	127	146	9.3	0.92	0.23	59	12956.1	72.32	34.3	86.8	27.8	32.1	77	17	3	1	0	<0.3	<0.07
397	30	29.95	162	58	75.1	Y	>= Post-secondary education	Male	40	48	2865	32	30	7.2	3.5	11.1	214	19	19	0.57	33	76	157	12.2	0.88	1.635	47	14499.4	77.9	32.1	91.7	31.7	34.6	76.7	15.6	4.4	3.2	0.1	<0.3	<0.07
398	29	$null$	158	42	52	N	>= Post-secondary education	Male	39	52.5	3465	34	33	8.1	3.76	11.1	199	17	12	0.45	15.2	76	123	11.7	1	1.163	85	9995.5	99.71	33.4	88.8	29.5	33.2	82.3	13.7	3.3	0.6	0.1	<0.3	<0.07
399	31	39.32	160	53	55.8	N	>= Post-secondary education	Female	41	47.5	2750	33.5	31	5.7	3.33	9.3	209	16	12	0.44	2.7	79	124	9.5	0.98	0.114	22	8171.3	119.34	27.7	83.2	27.9	33.6	78.7	16.1	4.7	0.3	0.2	<0.3	<0.07
400	30	36.07	164	55	63.7	N	>= Post-secondary education	Male	37	47.5	2870	33.5	31	9.6	3.63	11.2	225	21	14	0.8	33.4	83	75	8.2	0.72	1.772	62	13996.9	109.87	32.3	89	30.9	34.7	82.1	13	4.1	0.7	0.1	<0.3	0.1
401	33	27.62	160	48	55.4	N	>= Post-secondary education	Male	37	47	2680	32	29.5	7.3	3.8	11.4	288	21	14	0.58	5.6	73	74	12	1.08	1.569	99	19015.6	156.59	34.7	91.3	30	32.9	69.7	24.2	4.4	1.4	0.3	<0.3	<0.07
402	31	20.34	155	42	52.1	N	>= Post-secondary education	Female	38	45	2560	32	30	4.8	3.76	11.3	223	28	22	0.57	7.2	73	139	12.2	0.96	1.771	90	13367.7	150.61	34.3	91.2	30.1	32.9	55.7	32.2	7.5	4.2	0.4	<0.3	<0.07
403	31	36.07	148	60	64.3	N	>= Post-secondary education	Female	39	47	3195	34.5	33	6.1	4.09	12.7	229	60	47	0.42	11.4	79	158	11.3	1.38	0.871	140	12274.8	99.49	38.6	94.4	31.1	32.9	60.6	30.6	6	2.3	0.5	<0.3	0.1
404	28	31.85	163	61.5	71.8	Y	< Post-secondary education	Male	39	51.5	3580	36	33	11.3	3.78	12.1	306	17	12	0.41	56	123	112	9.7	0.83	0.518	72	10130.7	74.58	37.3	98.7	32	32.4	74.5	19.6	5	0.6	0.3	<0.3	<0.07
405	29	28.23	168	76	87	$null$	>= Post-secondary education	$null$	$null$	$null$	$null$	$null$	$null$	8.7	4.22	11.7	297	20	14	0.47	22.6	79	195	11.6	0.84	0.475	83	21973.6	130.06	36.1	85.5	27.7	32.4	70.6	22.5	5.3	1.4	0.2	<0.3	<0.07
406	30	28.01	158	59	69.1	N	>= Post-secondary education	Male	38	47	2550	32.5	29	8.1	4.59	13.9	279	12	7	0.45	18.1	86	123	10.4	1.05	1.2	95	11287.9	99.34	40.8	88.9	30.3	34.1	73.2	20	5.8	0.9	0.1	<0.3	<0.07
407	30	19.65	158	43	53.9	N	>= Post-secondary education	Male	39	49.5	2770	33.5	30	9.8	3.6	10.4	242	19	13	0.4	75.3	97	128	10.2	1.08	2.35	71	20651	128.82	31.5	87.5	28.9	33	74.8	14.4	9.6	1	0.2	<0.3	0.1
408	31	37.55	158	67	79	N	>= Post-secondary education	Male	38	48	3020	34	32.5	7.3	3.82	12.2	290	24	21	0.67	151.7	101	136	11.3	0.88	0.865	77	14040	75.97	35.8	93.7	31.9	34.1	74	20.1	3.7	1.8	0.4	<0.3	<0.07
409	28	32.71	152	45	52.9	Y	>= Post-secondary education	Male	37	47	2970	34.5	32	8.8	4.35	9.7	276	25	14	0.51	141	113	120	10.8	1.02	0.319	91	19063.8	167.57	30.9	71	22.3	31.4	72.7	21.5	4.3	1.4	0.1	<0.3	0.2
410	28	$null$	168	56	69.2	Y	>= Post-secondary education	Male	37	49	2850	34	31.5	7.5	4.1	12.3	275	24	33	0.49	12.6	75	195	9.4	0.8	1.477	232	4544.4	116.68	35.4	86.3	30	34.7	73.4	20.2	4.3	1.7	0.4	<0.3	0.1
411	29	36.4	152	59.2	63.3	N	>= Post-secondary education	Male	37	49.5	3225	34	31	8.8	3.76	11.3	233	21	16	0.59	8.5	86	132	9.2	0.8	2.543	94	12370.8	201.81	34.8	92.6	30.1	32.5	72.5	19.6	5.8	1.9	0.2	<0.3	<0.07
412	30	36.1	165	63	70.6	N	>= Post-secondary education	Female	38	48	3550	34.5	32.5	6.5	3.39	10.8	193	21	13	0.58	48.2	98	119	10.8	0.9	0.882	50	14807.1	73.91	32.7	96.5	31.9	33	79.3	14.5	5.7	0.3	0.2	<0.3	<0.07
413	31	36.83	163	73	85	N	>= Post-secondary education	Male	40	53	3980	35	34	12.4	4.2	12.1	268	18	12	0.57	60.7	114	162	9.5	0.95	1.51	113	10562.7	65.63	36.4	86.7	28.8	33.2	79.7	14.1	4.7	1.4	0.1	<0.3	0.1
414	28	$null$	156	55	64.4	N	>= Post-secondary education	Female	38	49	3450	36.5	33	5.9	4.01	12.5	175	18	18	0.47	57.7	113	165	15.3	1.19	0.341	61	12323.2	99.23	35.5	88.5	31.2	35.2	78.8	14.2	4	2.7	0.3	<0.3	<0.07
415	30	31.72	164	67	75	N	>= Post-secondary education	Female	39	52	3485	35.5	31.5	8.1	3.62	10.1	351	15	10	0.46	64.5	89	153	11.3	1.12	0.746	63	13118.1	85.59	30.2	83.4	27.9	33.4	67.3	22	6.1	4.2	0.4	<0.3	<0.07
416	33	32.9	171	73	73	N	>= Post-secondary education	Male	39	51.5	3730	35.5	34	8.4	4.05	12.8	244	22	14	0.49	12.2	77	171	12	1.06	0.998	95	12451.8	121.51	37	91.4	31.6	34.6	57	23	8	4	0	<0.3	<0.07
417	28	31.02	156	65	72	Y	>= Post-secondary education	Male	39	51	3165	35	32	10.3	3.55	10.7	236	13	8	0.56	12.9	77	153	8.8	0.89	1.317	105	14038.9	127.34	31.7	89.3	30.1	33.8	74.9	17.3	6.6	0.9	0.3	<0.3	<0.07
418	30	$null$	150	52	57.4	Y	< Post-secondary education	Male	40	47	2420	33.5	29	7.5	3.78	11.6	225	21	19	0.46	10.6	81	168	12.3	0.78	1.379	42	13037.8	75.5	35.2	93.1	30.7	33	66	23	4	1	0	<0.3	<0.07
419	28	33.34	158	50	58.4	N	>= Post-secondary education	Male	38	50	3130	35	31	10.1	4	12.3	271	20	13	0.51	6.7	71	100	9.5	0.76	1.085	54	14303	124.27	37.1	92.8	30.8	33.2	77.8	17.2	3.7	1.2	0.1	<0.3	<0.07
420	30	31.78	159	50	61.2	Y	>= Post-secondary education	Male	39	49.5	3160	34	31.5	7.2	3.88	11.5	265	18	15	0.58	7.8	80	118	10.4	0.82	1.302	52	8089.1	113.18	34.4	88.7	29.6	33.4	63.5	28.8	5.6	1.5	0.6	<0.3	0.1
421	30	32.16	161	58	64.8	$null$	>= Post-secondary education	$null$	$null$	$null$	$null$	$null$	$null$	10.8	4.03	11.9	154	20	15	0.48	5.7	77	124	10.9	0.78	0.297	46	10584.1	109.74	35.4	87.8	29.5	33.6	67	15	8	2	0	<0.3	<0.07
422	30	36.2	160	49	58.4	N	>= Post-secondary education	Female	37	47.5	2725	32	31.5	8.6	3.7	11.5	274	22	14	0.43	10.5	80	141	11.5	0.87	1.151	55	16587.2	115.31	33.4	90.3	31.1	34.4	71.5	18.4	7.3	2.6	0.2	<0.3	<0.07
423	28	34.67	160	50	56.4	N	>= Post-secondary education	Male	38	48.5	2705	33.5	30.5	7.7	3.87	11.5	367	18	11	0.5	19.3	81	121	10.2	0.77	0.537	56	13806	155.43	34.7	89.7	29.7	33.1	70.3	21.1	5.8	2.5	0.3	<0.3	0.1
424	28	23.7	154	50	57.8	Y	>= Post-secondary education	Female	39	48	2590	33	30	7.3	3.86	11.3	260	19	15	0.43	88.5	108	198	12.9	1.08	1.006	60	9605.3	69.05	33.9	87.8	29.3	33.3	73.2	19.2	6.4	1.1	0.1	<0.3	<0.07
425	31	41.46	157.5	54.5	67.6	N	< Post-secondary education	Male	39	48.5	3255	34	33	11.3	3.68	11.2	257	17	13	0.39	19.7	82	143	12.5	1	1.468	56	13732.6	104.35	34.5	93.8	30.4	32.5	83.4	10.9	4.4	1.1	0.2	<0.3	<0.07
426	37	$null$	164	50	60.2	N	>= Post-secondary education	Female	38	46	2950	34	30.5	6.2	3.91	13.2	211	21	15	0.51	58.2	96	160	13	1.04	1.893	64	14778	156.16	38.4	98.2	33.8	34.4	70.8	22.8	5.9	0.2	0.3	<0.3	<0.07
427	29	31.82	158	51.5	59.2	N	>= Post-secondary education	Female	39	47.5	3050	33	31.5	11.9	3.99	13.2	297	22	19	0.53	9.8	72	165	10.7	0.95	1.223	191	14553	118.98	38.8	97.2	33.1	34	80.6	11.3	4.5	3.3	0.3	<0.3	<0.07
428	31	27.71	163	54	62.4	Y	>= Post-secondary education	Male	39	49	3195	35.5	32	11.6	4.05	12.8	163	19	16	0.47	6.2	81	155	13.4	1.15	1.448	75	16914.2	94.39	36.9	91.1	31.6	34.7	81.5	14	3.8	0.5	0.2	<0.3	<0.07
429	28	26.92	158	53	58.5	N	>= Post-secondary education	Male	38	50	3205	35	33	7	3.66	11.4	170	25	14	0.5	10.1	76	129	10.8	1.04	1.884	84	17880.9	144.13	34	92.9	31.1	33.5	72.7	21.7	4.3	1	0.3	<0.3	<0.07
430	29	34.91	153	48	51	N	>= Post-secondary education	Male	39	49.5	3125	35	31	5.9	3.38	10.6	185	21	12	0.41	57.3	100	122	12.6	1.17	1.061	31	9361.3	84.39	32.2	95.3	31.4	32.9	75.4	17.4	5.2	1.7	0.3	<0.3	<0.07
431	30	27.38	164	49.5	60	N	< Post-secondary education	Male	38	51	3695	36	33.5	5.1	3.91	11.2	189	16	8	0.53	13.7	78	110	12.1	1.04	2.852	82	20161.4	105.17	35	89.5	28.6	32	82.5	12.5	3.6	1	0.4	<0.3	<0.07
432	30	26.9	160	50	67	Y	>= Post-secondary education	Female	40	49.5	3125	34	33	8.1	3.58	10.8	265	18	10	0.43	13.9	78	163	11.1	0.84	0.801	56	12851.8	96.1	33.7	94.1	30.2	32	79.5	14.8	4.9	0.7	0.1	<0.3	<0.07
433	31	31.35	157.5	42	51.4	Y	>= Post-secondary education	Male	39	49.5	3140	33.5	32	7.2	3.54	10.9	185	19	14	0.41	11	73	155	10.6	0.83	0.849	78	23183.4	141.23	34	96	30.8	32.1	80.2	12.6	6.3	0.8	0.1	<0.3	<0.07
434	29	35.49	165	54	68.6	$null$	>= Post-secondary education	$null$	$null$	$null$	$null$	$null$	$null$	11.4	3.82	11.7	239	20	20	0.57	23.5	90	118	11.8	1.29	0.593	77	18951.8	122.55	36.4	95.3	30.6	32.1	68	18	6	1	0	<0.3	0.2
435	28	34	160	60	67	Y	>= Post-secondary education	Male	40	48.5	3315	33.5	33	9.9	3.5	10.1	254	20	19	0.5	6.3	71	164	12.3	0.95	0.626	62	8197.6	76.92	31.2	89.1	28.9	32.4	70.8	20.4	7.8	0.8	0.2	<0.3	<0.07
436	29	30.8	159	48	58.2	Y	>= Post-secondary education	Male	38	48	3705	32.5	29.5	7.9	4.43	12.3	232	16	16	0.64	7.4	76	178	13	1.1	0.748	86	18434.2	146.75	36.6	82.6	27.8	33.6	73.7	16.5	8.5	1	0.3	<0.3	0.1
437	30	29.73	162	53	63.9	N	>= Post-secondary education	Male	40	51	3730	35.5	34	8	4.22	11.4	233	17	12	0.49	40.7	101	106	9.3	1.03	1.055	70	13941.2	95.41	35.9	85.1	27	31.8	77.5	15.5	6.1	0.8	0.1	<0.3	<0.07
438	30	32.54	149	46	55	Y	>= Post-secondary education	Male	37	45.5	2395	30.5	30	8.1	5.2	12	256	20	14	0.64	28.2	95	158	10.9	1.02	1.685	97	14611.5	116.93	36.3	69.8	23.1	33.1	71.4	22.3	5.7	0.4	0.2	<0.3	0.1
439	30	37.46	155	47	55.4	N	>= Post-secondary education	Male	41	53.5	3985	35	34.5	7.9	3.68	10.9	260	22	18	0.48	5.2	75	110	9.8	0.95	1.08	48	12662.2	109.22	32.7	88.9	29.6	33.3	78.3	16.6	4.2	0.6	0.3	<0.3	<0.07
440	29	34.38	162	52	62	N	>= Post-secondary education	Male	37	46.5	2690	32.5	30	9.4	3.72	11.6	185	16	13	0.48	12.8	87	126	11.5	1.01	1.509	78	7805.4	223.73	35.2	94.6	31.2	33	79.3	14.6	5.3	0.7	0.1	<0.3	0.1
441	32	30.71	158.7	48.5	56.8	Y	>= Post-secondary education	Male	40	49.5	3030	34	32	6.7	3.7	11.1	298	22	12	0.44	5.7	69	137	13.7	1.05	0.825	63	12874.1	227.46	34.2	92.4	30	32.5	78.9	11.5	7.5	1.8	0.3	<0.3	<0.07
442	30	32.23	162	72	76	Y	>= Post-secondary education	Female	37	47	2670	33	30.5	12.4	4.77	13.8	291	20	16	0.52	6	64	124	12.4	1.05	0.838	66	11976.4	89.24	41.4	86.8	28.9	33.3	79.7	14	5.5	0.6	0.2	<0.3	<0.07
443	28	29.6	154	43	50.4	N	>= Post-secondary education	Male	37	48	2985	34	31.5	10.5	4.49	14.2	212	21	13	0.46	4.2	65	93	9.8	0.85	1.684	76	19285	156.57	42	93.5	31.6	33.8	78	15.4	5.7	0.8	0.1	<0.3	<0.07
444	28	35.5	150	51	55.6	N	>= Post-secondary education	Female	39	49	3385	33.5	32.5	12.5	3.59	10.7	210	19	12	0.49	5.7	66	119	9.6	0.87	1.145	99	14925	130.45	32.7	91.1	29.8	32.7	82.8	13.1	3.3	0.6	0.2	<0.3	<0.07
445	29	40.15	164	53	63.6	N	>= Post-secondary education	Male	38	47	3050	34	31.5	7.1	3.63	11.2	215	18	9	0.62	13.3	81	132	11.2	1.03	0.672	72	17469.8	131.78	34	93.7	30.9	32.9	75.6	19.9	4	0.4	0.1	<0.3	<0.07
446	28	25.08	158	49	54.4	$null$	< Post-secondary education	Male	$null$	$null$	$null$	$null$	$null$	10.3	3.61	11	378	18	16	0.57	132.4	106	154	12	1.04	1.327	73	13915.4	99.31	33.3	92.2	30.5	33	78.7	16.5	3.9	0.7	0.2	<0.3	<0.07
447	29	30.87	165	49	55	N	>= Post-secondary education	Male	38	49	3070	34	31	7.3	3.32	10.4	236	20	17	0.44	29.6	86	134	12.2	1.01	0.72	72	13649.7	95.48	31	93.4	31.3	33.5	80.6	13.6	4.8	0.7	0.3	<0.3	<0.07
448	30	32.04	155	38	42.4	$null$	>= Post-secondary education	$null$	$null$	$null$	$null$	$null$	$null$	8.5	3.74	11.9	208	18	15	0.62	3.6	69	103	12.9	1.07	1.024	102	15720.3	306.32	36.1	96.5	31.8	33	62	20	8	3	0	<0.3	0.1
449	28	32.9	155	52	59	Y	>= Post-secondary education	Female	39	51	2950	33	30	8.7	4.03	12.6	195	20	17	0.65	15.4	89	157	14.1	1.03	0.45	50	14845.1	172.24	38.1	94.5	31.3	33.1	72.9	15.9	7.1	3.6	0.5	<0.3	<0.07
450	31	27.47	159	54	63.4	Y	>= Post-secondary education	Male	40	50.5	3250	34.5	32	9.7	4.12	11.5	311	19	16	0.57	58.2	94	178	12.1	0.91	1.87	90	14256.8	108.13	35.6	86.4	27.9	32.3	79.5	11.6	7.7	1	0.2	<0.3	<0.07
451	28	32.42	160	48	57	N	>= Post-secondary education	Female	38	50	3385	34	32	11.8	3.54	11	284	18	12	0.46	3.4	71	116	9	0.91	1.21	64	19129.3	146.73	32.7	92.4	31.1	33.6	80.1	15.1	4	0.7	0.1	<0.3	<0.07
452	30	$null$	158	53	61.6	Y	>= Post-secondary education	Female	40	46	2955	32.5	33	5.5	3.55	10.9	180	22	14	0.46	11	78	99	11.6	1.15	0.719	46	19375.3	103.92	33.8	95.2	30.7	32.2	79.9	15.6	3.8	0.5	0.2	<0.3	0.1
453	30	29.78	172	82.5	88.2	$null$	< Post-secondary education	Female	$null$	$null$	$null$	$null$	$null$	11.7	3.96	12.2	207	15	14	0.64	39.4	82	148	13.1	1.13	0.483	94	17834	74	37.5	94.7	30.8	32.5	79.6	14.4	5.6	0.3	0.1	<0.3	0.1
454	32	36.2	151.5	42.5	51.8	N	>= Post-secondary education	Female	40	48.5	3225	34.5	31	5.2	3.41	10.3	310	18	12	0.46	15.2	76	143	12.3	0.91	1.26	49	17710.2	98.51	32.6	95.6	30.2	31.6	56.5	36.2	6.5	0.4	0.4	<0.3	<0.07
455	30	37.05	167	53	63.6	Y	< Post-secondary education	Male	39	51	3555	34.5	33.5	7.5	3.78	11.2	174	21	24	0.46	64.9	79	92	9.8	0.88	1.265	55	14519.3	94.51	34.5	91.3	29.6	32.5	78.8	13.3	5.9	1.7	0.3	<0.3	0.1
456	32	33.66	158	48	55	N	>= Post-secondary education	Male	38	49	2920	34.5	31	7.6	3.27	8.8	243	20	16	0.45	126.7	117	102	12.2	0.98	1.562	89	23963.4	141.58	27.9	85.3	26.9	31.5	76.4	17.6	5.6	0.3	0.1	<0.3	0.1
457	30	34.69	158	50	68.6	N	>= Post-secondary education	Female	39	49	3620	34	33.5	10.9	4.19	10.4	315	18	16	0.32	6.2	74	152	11	0.96	1.099	54	13478.5	100.62	31.6	75.4	24.8	32.9	72	14.3	9.8	3.7	0.2	<0.3	<0.07
458	31	36.42	152	41.5	51.8	N	>= Post-secondary education	Female	40	45	2350	32	28.5	7.6	3.54	11.4	107	18	11	0.48	5	73	100	8.8	0.95	3.494	77	12397.5	92.85	34.4	97.2	32.2	33.1	82	12.2	5	0.7	0.1	<0.3	<0.07
459	30	32.81	160	68	72	N	>= Post-secondary education	Male	38	50	3705	34.5	34	7.5	4.59	13.8	140	24	20	0.46	98.7	83	157	11.7	0.99	0.779	147	14175.4	176.1	41.2	89.8	30.1	33.5	73.8	20.6	5.1	0.4	0.1	<0.3	<0.07
460	34	33.72	159	56	70	N	>= Post-secondary education	Male	38	49	2570	33.5	30	5.9	3.6	10.7	193	19	11	0.52	64.7	105	100	9.4	1.04	1.249	92	11024.3	133.37	33.3	92.5	29.7	32.1	71	18.2	7.8	2.7	0.3	<0.3	<0.07
461	28	30.58	157	62.5	67.2	N	>= Post-secondary education	Female	40	49	3470	35	34	12.6	4.02	11.7	298	16	10	0.55	9.5	78	126	12.7	0.86	0.949	43	12581.4	57.27	35.6	88.6	29.1	32.9	74	15	4	2	0	<0.3	<0.07
462	31	36.74	162	56	65.7	N	>= Post-secondary education	Female	39	48	3230	32.5	33	7.5	4.72	12.6	216	14	10	0.38	79.2	113	341	19.8	1.76	0.008	56	21103.9	83.61	39.2	83.1	26.7	32.1	63.3	28	6.3	2.3	0.1	0.4	<0.07
463	31	$null$	160	51	64.6	N	>= Post-secondary education	Male	39	48.5	3440	34	33	7.6	3.59	11.2	182	21	14	0.59	60.3	99	99	9.9	0.97	1.072	53	12305.3	103.73	34.4	95.8	31.2	32.6	76.3	18.9	3.5	1.2	0.1	<0.3	<0.07
464	32	45.93	157	48	61	N	< Post-secondary education	Male	37	50	3555	36	33	9.8	3.53	11.1	176	21	18	0.49	49.2	107	113	10.2	0.94	1.65	62	9671.3	182.5	33.2	94.1	31.4	33.4	77.8	15.1	6.2	0.7	0.2	<0.3	<0.07
465	29	29.43	159	48	54.6	N	>= Post-secondary education	Female	$null$	$null$	$null$	$null$	$null$	10.5	3.71	11.2	217	18	16	0.51	11.7	81	116	13.4	1.07	0.299	62	13434.8	122.54	34.4	92.7	30.2	32.6	75.3	15.6	6.3	2.6	0.2	0.3	<0.07
466	28	32.41	161	49	61.6	Y	< Post-secondary education	Male	39	51	3125	35.5	32	6.5	3.77	11.9	172	24	22	0.59	5	69	146	11.5	0.91	1.316	52	12424.1	205.98	35.3	93.6	31.6	33.7	73.7	18.3	6.4	1.4	0.2	0.3	0.1
467	30	39.07	158	70	77.2	N	>= Post-secondary education	Male	39	53	3690	35	35	8.9	4.05	11.6	327	18	13	0.53	8.5	72	167	11.8	0.89	1.372	68	18316	102.33	34.7	85.7	28.6	33.4	74.3	18.7	4.5	2.2	0.3	<0.3	<0.07
468	32	35.47	166	97	105.5	Y	>= Post-secondary education	Female	40	52	3490	36.5	33	11.5	3.64	10.7	267	14	9	0.63	33.3	69	172	12.6	0.98	1.329	68	8438.4	141.16	33.7	92.6	29.4	31.8	76.9	18.3	4	0.6	0.2	<0.3	<0.07
469	29	$null$	164	49	59.6	Y	>= Post-secondary education	Male	39	51	3585	35	34	7.3	3.93	10.8	253	18	16	0.78	26	91	102	9.3	0.89	1.284	66	12558.3	117.63	35.1	89.3	27.5	30.8	74.1	17.6	7	1	0.3	<0.3	<0.07
470	28	23.77	159	52	71.8	Y	>= Post-secondary education	Male	37	46.5	2665	32	31	4.2	3.8	11.8	309	22	23	0.46	13	73	137	11.6	1.13	0.681	60	12169.7	90.87	36.8	96.8	31.1	32.1	68.8	25.5	4.8	0.7	0.2	<0.3	<0.07
471	29	30.64	158	50	56.4	Y	>= Post-secondary education	Male	41	50	3140	33.5	30.5	7	3.2	10.8	253	27	29	0.43	2	72	72	6.6	0.81	0.676	70	11637.9	109.81	33	103.1	33.8	32.7	74.7	17.5	6.4	1.3	0.1	<0.3	<0.07
472	29	$null$	152	47	53.2	Y	>= Post-secondary education	Male	38	44.5	2695	34	31	7.7	3.69	10.8	223	62	59	0.44	15.8	77	149	12.6	0.88	1.5	65	22213.2	184.26	33.7	91.3	29.3	32	70.7	20.8	6.8	1.3	0.4	<0.3	<0.07
473	32	$null$	162	52	63.8	N	< Post-secondary education	Male	38	49	2785	33	28.5	8.7	3.88	12	216	30	34	0.41	15.4	78	97	9.5	0.98	1.139	45	18181.8	103.12	34.8	89.7	30.9	34.5	74.3	18.8	6.6	0.2	0.1	<0.3	<0.07
474	31	39.95	156	51	59.6	Y	>= Post-secondary education	Male	39	47	3365	34	34.5	6.3	3.75	11.4	176	21	21	0.54	47.2	87	113	11.1	0.75	2.978	29	11643.3	50.94	33.6	89.6	30.4	33.9	78.2	16.4	4.3	0.8	0.3	<0.3	<0.07
475	31	36.91	157	52	62.8	Y	>= Post-secondary education	Female	40	51	3160	34.5	32	7.6	3.39	10.6	228	19	12	0.6	18.3	62	106	8.9	0.8	0.41	77	16752	161.83	31.4	92.6	31.3	33.8	67	20	3	2	0	<0.3	<0.07
476	29	30.76	155	44	51.2	Y	>= Post-secondary education	Male	38	49	3105	35.5	32	8.3	3.66	12	159	16	11	0.52	10.5	73	99	11.3	1.04	2.185	41	13116.1	119.89	35.4	96.7	32.8	33.9	79.5	13.8	6.1	0.4	0.2	<0.3	<0.07
477	34	36.56	170	65	74	N	>= Post-secondary education	Female	39	50	3470	35.5	33	7.3	3.71	10.9	246	16	12	0.5	44.7	91	148	12.1	1	1.004	76	20296.4	134.6	33.7	90.8	29.4	32.3	77.8	14.6	6.4	0.8	0.4	<0.3	<0.07
478	30	30.11	155	55	59.6	N	>= Post-secondary education	Male	41	49	2965	35	31	9.1	3.49	11	242	20	25	0.48	189.7	120	119	9.2	0.83	1.29	132	14414.8	108.24	33	94.6	31.5	33.3	69	20	3	1	0	<0.3	0.1
479	28	33.93	152	52	61	Y	>= Post-secondary education	Male	39	47	3065	35	31.5	9.5	3.75	11.4	187	24	18	0.45	6.7	76	120	9.3	0.78	0.273	34	9127	104.38	33.4	89.1	30.4	34.1	75	9	5	1	0	<0.3	<0.07
480	28	$null$	161	48	63.8	$null$	>= Post-secondary education	Male	$null$	$null$	$null$	$null$	$null$	9.9	3.71	11.8	213	17	16	0.5	52.1	128	140	12.2	1.11	2.642	59	7772.7	99.56	34.8	93.8	31.8	33.9	71.8	19	5.8	3.1	0.3	<0.3	0.1
481	29	34.52	167	53	63	N	>= Post-secondary education	Male	39	50.5	3195	35	31	7.3	4.15	12.5	272	19	12	0.42	18.6	63	114	11.4	0.87	1.51	50	12917.6	83.75	37.9	91.3	30.1	33	65.6	24.5	8.6	1	0.3	<0.3	<0.07
482	30	35.73	160	67	69.8	Y	< Post-secondary education	Male	39	49	3100	33.5	32	10	4.29	12.8	300	21	13	0.51	71.3	93	144	12.6	1.02	1.722	54	12856.4	182.62	38.2	89	29.8	33.5	74.9	18.7	4.9	1.2	0.3	<0.3	<0.07
483	33	29.8	157	46	53	N	< Post-secondary education	Female	37	46.5	2875	33.5	32	8.5	3.87	11.1	312	14	8	0.54	15.3	74	110	11.2	0.98	1.577	60	25667.5	119.07	34.2	88.4	28.7	32.5	69	21	7.5	2	0.5	<0.3	<0.07
484	28	34.1	160	48	55.4	Y	>= Post-secondary education	Male	40	50	3060	34	31	7.8	4.48	13.4	200	17	12	0.45	8.2	78	98	12.7	1.03	0.714	76	14165.6	92.26	39.6	88.4	29.9	33.8	79.7	13.9	4.6	1.4	0.4	<0.3	<0.07
485	30	32.39	166	52	59.2	N	>= Post-secondary education	Male	39	48	2665	32.5	32	10.4	3.6	11.2	166	19	20	0.44	159.8	167	121	12.2	0.94	0.546	49	14640.8	98.68	33.6	93.3	31.1	33.3	85.4	10.6	3.7	0.2	0.1	<0.3	0.1
486	29	32.29	156	43	48.6	N	>= Post-secondary education	Male	40	50	3200	34.5	31	6.5	3.42	10.5	208	20	13	0.46	13.7	85	85	11.3	1.08	0.744	61	17088.3	109.49	32	93.6	30.7	32.8	81.4	12.4	5.7	0.3	0.2	<0.3	<0.07
487	28	35.57	163	62	60	N	>= Post-secondary education	Male	39	49	3430	33.5	32.5	7	3.87	11.1	228	15	10	0.55	6.8	76	131	10.7	0.93	1.347	63	12766.7	78.28	33.5	86.6	28.7	33.1	65.8	26.5	7.2	0.4	0.1	<0.3	<0.07
488	31	34.37	174	60	85	N	>= Post-secondary education	Male	38	51	3900	37	34	11.5	4.66	10	238	15	9	0.42	206.8	136	264	14.5	1.12	$null$	38	15558.8	133.35	31.9	68.5	21.5	31.3	78.8	12.7	6.6	1.7	0.2	<0.3	<0.07
489	29	30.94	168	54	59.2	Y	>= Post-secondary education	Female	38	47	3125	35	33	8.7	3.86	10.9	190	15	9	0.47	6.3	75	124	13.6	1.11	0.408	64	15838	130.19	33.2	86	28.2	32.8	84	10	4.5	1.3	0.2	<0.3	<0.07
490	30	44.17	157	66	71	N	>= Post-secondary education	Female	38	48	3315	34	32	8.1	3.93	11.2	278	18	13	0.54	136.8	128	124	9.2	0.93	1.343	62	17451.9	85.32	34.7	88.3	28.5	32.3	80.8	12.9	5.5	0.7	0.1	<0.3	<0.07
491	31	$null$	156	48	54.5	$null$	>= Post-secondary education	Female	$null$	$null$	$null$	$null$	$null$	6.9	3.74	10.3	329	17	8	0.46	$null$	135	98	9	0.87	1.245	115	29093.2	210.23	33.9	90.6	27.5	30.4	80.4	14.1	5.1	0.3	0.1	<0.3	<0.07
492	28	35.86	158	48	53.7	$null$	>= Post-secondary education	Male	$null$	$null$	$null$	$null$	$null$	4.7	3.67	11.7	228	14	10	0.42	84.8	81	102	10.6	1.01	0.76	76	15429.7	129.24	35.5	96.7	31.9	33	74.8	18.6	4.7	1.7	0.2	<0.3	<0.07
493	28	29.28	154	57.9	52	N	>= Post-secondary education	Male	38	49	3090	34.5	31.5	8.9	4.2	13.4	156	21	15	0.4	66.8	93	154	13.9	1.03	1.128	36	14477.4	101.83	38.5	91.7	31.9	34.8	69.6	24	3	3.2	0.2	<0.3	<0.07
494	30	29.56	161	44	53	N	>= Post-secondary education	Male	38	47.5	3100	35	33	10.4	4.17	12.2	124	24	15	0.5	19.3	88	140	7.2	0.88	0.419	82	$null$	$null$	37.4	89.7	29.3	32.6	79.1	14.7	5.4	0.6	0.2	QNS	QNS
495	28	23.41	154	49	54.5	Y	< Post-secondary education	Female	39	45.5	2605	32.5	30	10.9	3.85	11.8	228	18	17	0.49	42.9	92	176	12.4	1.02	0.889	41	12661.5	96.96	34.9	90.6	30.6	33.8	80.7	14.3	3.7	1.2	0.1	<0.3	<0.07
496	28	30.23	172	62	69.7	$null$	>= Post-secondary education	$null$	$null$	$null$	$null$	$null$	$null$	8.4	3.61	7.5	327	27	25	0.59	35.9	91	97	11.2	1.07	1.888	51	21674.7	102.63	26.2	72.6	20.8	28.6	64	29	1	4	0	<0.3	<0.07
497	37	$null$	151	42	44.9	N	>= Post-secondary education	Female	38	48	3010	32.5	32	3.1	4.16	13	123	22	13	0.56	30.4	83	129	10.4	1	1.058	180	$null$	226.61	39	93.8	31.3	33.3	70	23.3	5.4	1	0.3	0.5	<0.07
498	28	28.12	169	62	74	N	>= Post-secondary education	Female	38	50	3495	34	32	12.7	4.12	13	179	18	12	0.57	135.4	112	132	10.6	0.97	0.755	70	11229.9	81.28	38.4	93.2	31.6	33.9	83.2	12.1	3.8	0.7	0.2	0.3	<0.07
499	28	38.51	163	54	63.9	$null$	>= Post-secondary education	$null$	$null$	$null$	$null$	$null$	$null$	6.8	3.71	11.4	193	20	13	0.58	17.7	80	99	11.1	1.08	1.939	68	9572.7	117.76	33.6	90.6	30.7	33.9	82.3	12.2	5	0.4	0.1	<0.3	<0.07
500	31	35.93	158	53	61.8	N	>= Post-secondary education	Female	40	50	3260	35.5	34.5	10.6	3.47	11.1	240	18	10	0.48	10.4	91	130	10.9	1.11	0.866	69	$null$	144.47	34.3	98.8	32	32.4	74.8	18.4	5.6	0.9	0.3	QNS	<0.07
501	37	34.76	151	48.5	60.7	Y	>= Post-secondary education	Female	39	50	3330	33.5	31	6.3	3.84	11.5	280	28	18	0.58	7.4	73	108	10.2	1.17	1.664	117	29481.7	286.84	35.8	93.2	29.9	32.1	71.2	19.8	7.9	0.9	0.2	<0.3	<0.07
502	28	27.88	163	53	64.1	Y	>= Post-secondary education	Female	38	47	3395	34	33.5	7.7	4.12	12.6	238	19	10	0.48	16.2	74	80	9.1	1.12	1.193	68	11117.4	135.26	37.8	91.7	30.6	33.3	79.4	14.3	5.7	0.5	0.1	0.3	<0.07
503	30	26.68	161	51	60.2	Y	>= Post-secondary education	Male	40	51	3090	32	31	8.9	4.3	12.5	239	25	25	0.49	49.7	97	113	10.2	1.02	0.656	112	24167.1	81.35	37	86	29.1	33.8	71.9	22.1	3.8	2	0.2	<0.3	<0.07
504	28	32.56	168	65	64.5	$null$	>= Post-secondary education	$null$	$null$	$null$	$null$	$null$	$null$	2.2	3.91	11.8	185	30	25	0.53	48.7	92	127	10.8	0.92	1.739	98	12751.9	128.07	36.6	93.6	30.2	32.2	61.6	31.9	5.6	0.9	0	<0.3	<0.07
505	30	31.69	163	48	69.2	N	>= Post-secondary education	Female	39	46	2625	33	30	9.3	3.77	9.9	276	17	17	0.45	29.2	84	91	8.7	1.03	0.991	96	14233.3	93.46	31.5	83.6	26.3	31.4	76.1	16.7	5.7	1.1	0.4	<0.3	<0.07
506	29	27.76	163	43	48.2	Y	>= Post-secondary education	Male	39	46	2250	32.5	28	6.8	4.53	12.9	248	22	15	0.57	6.3	74	87	9.6	1.14	1.72	77	6075	69.47	38.8	85.7	28.5	33.2	67	25.7	5	2	0.3	<0.3	<0.07
507	30	34.01	167	53.5	53.5	$null$	>= Post-secondary education	$null$	$null$	$null$	$null$	$null$	$null$	7.9	3.51	9.8	258	22	17	0.7	36.1	105	98	9.6	1.25	1.657	58	13843	191.04	30.3	86.3	27.9	32.3	75	19.4	3.8	1.5	0.3	<0.3	<0.07
508	31	34.57	151	45.5	53.8	N	>= Post-secondary education	Male	38	47	2875	34	31	7.9	3.78	11.6	135	20	15	0.5	29.1	98	102	12	1.04	0.948	46	8751.8	134.65	33.8	89.4	30.7	34.3	76.9	18.8	3.4	0.6	0.3	<0.3	<0.07
509	31	34.22	168	48	51	N	>= Post-secondary education	Female	37	47.5	2555	33	29.5	10.1	4.02	12.4	247	21	13	0.47	$null$	71	76	10.1	0.97	1.19	54	15947.6	180.16	37.8	94	30.8	32.8	74.1	21.5	3.9	0.4	0.1	0.6	<0.07
510	28	32.51	156	47	59.2	Y	>= Post-secondary education	Male	39	50	3000	34	31	9.1	3.83	11.5	335	25	17	0.49	30	80	115	12.6	1.03	1.598	55	7215	75.17	35.3	92.2	30	32.6	79.5	13.8	3.9	2.6	0.2	QNS	<0.07
511	29	32.16	150	45	60.5	N	>= Post-secondary education	Male	37	46	2730	32	33	8.7	4.07	9.8	257	20	14	0.44	7.7	77	148	12.5	1.02	2.069	80	21484.1	64.26	32.8	80.6	24.1	29.9	77.3	16.6	4.6	1.3	0.2	<0.3	<0.07
512	29	29.8	162	54.7	59.7	Y	>= Post-secondary education	Male	39	49	3265	35.5	31.5	8.5	4.17	12.2	227	23	16	0.55	83.1	113	134	11.7	1.12	0.556	77	$null$	$null$	37.6	90.2	29.3	32.4	77	18.9	3.6	0.4	0.1	QNS	<0.07
513	28	38.42	164	60	71.8	N	< Post-secondary education	Male	37	49	3115	33	32	8.1	3.63	11.5	294	24	17	0.46	104.1	94	121	4.7	0.72	1.67	69	13814.9	217.57	34.6	95.3	31.7	33.2	82.3	10.2	6.4	1	0.1	<0.3	<0.07
514	28	33.68	155	45	52.5	$null$	>= Post-secondary education	$null$	$null$	$null$	$null$	$null$	$null$	9.4	3.18	10.2	199	19	12	0.46	23.8	89	108	11	1.19	0.832	122	14181.8	128.26	30	94.3	32.1	34	81.2	11.3	6	1.2	0.3	<0.3	<0.07
515	29	29.05	163	53	69	Y	>= Post-secondary education	Male	39	47	2930	34	30.5	7.5	3.66	11.4	199	20	18	0.6	14.2	77	108	10.3	0.91	0.752	149	16527.8	116.09	33.4	91.3	31.1	34.1	77.3	17.3	4.5	0.8	0.1	0.3	<0.07
516	28	32.99	158	47.5	51	Y	>= Post-secondary education	Female	40	46	2730	33	29.5	7.8	3.77	11.7	243	21	16	0.38	97	125	129	11.6	0.96	1.418	103	10831.4	69.55	34.7	92	31	33.7	75.6	16.9	5	2.4	0.1	<0.3	<0.07
517	29	33.75	162	52.5	57.1	$null$	>= Post-secondary education	$null$	$null$	$null$	$null$	$null$	$null$	6.5	3.12	9.5	229	20	9	0.55	9.2	84	80	11	1	2.008	61	13896.4	142.28	28.4	91	30.4	33.5	71	22.3	4.8	1.7	0.2	<0.3	<0.07
518	28	33.02	168	59	74	Y	>= Post-secondary education	$null$	39	48.5	3330	35	32	10.5	3.72	11.3	244	19	18	0.44	27.5	92	134	12.2	0.98	1.24	56	10777.8	93.47	34.5	92.7	30.4	32.8	81.6	11.4	5.9	0.9	0.2	<0.3	<0.07
519	28	33.28	156	47.5	55.6	Y	>= Post-secondary education	Female	39	48	2695	33	30	3.3	3.7	11.1	232	27	26	0.5	40.2	91	124	13.9	1.13	0.687	28	10912.2	83.91	33.6	90.8	30	33	55.2	37.2	4.6	2.4	0.6	<0.3	<0.07
520	31	27.59	158	47	53.4	N	>= Post-secondary education	Female	38	49	3000	32	30	7.1	4.08	12	225	21	16	0.46	157.8	109	100	8.4	1.01	0.922	96	17674.5	166.38	35.1	86	29.4	34.2	77.5	19.2	2.8	0.4	0.1	<0.3	<0.07
521	28	31.13	170	55	69.5	Y	>= Post-secondary education	Male	38	50.5	2935	34.5	29	10.4	3.42	10.3	271	18	18	0.55	332.1	151	124	11.2	1	0.658	57	10962.6	90.62	31.7	92.7	30.1	32.5	78.7	14.5	4.5	2.1	0.2	<0.3	<0.07
522	30	31.59	161	58	63.5	N	>= Post-secondary education	Male	38	48.5	2865	33.5	30.5	6.5	3.64	11.5	200	20	10	0.5	10.1	71	150	12.1	1.04	1.378	85	$null$	$null$	34	93.4	31.6	33.8	72.1	22.2	4.9	0.6	0.2	<0.3	<0.07
523	28	35.77	168	58	73.7	Y	>= Post-secondary education	Female	40	52	3260	34	32	9.9	4.25	9.2	255	18	13	0.59	43.9	99	97	10.8	0.93	1.344	55	11932.4	67.24	29.2	68.7	21.6	31.5	84.4	11	3.2	1.3	0.1	<0.3	<0.07
524	28	32.05	153	52	52	$null$	>= Post-secondary education	$null$	$null$	$null$	$null$	$null$	$null$	8.7	3.75	12	213	16	13	0.51	31.1	91	85	9.4	0.96	2.724	85	18748.4	102.53	36.1	96.3	32	33.2	76.9	18.9	3.8	0.3	0.1	<0.3	<0.07
525	30	36.87	168	62	72.6	N	>= Post-secondary education	Female	40	50	3440	33.5	34.5	7.5	4.05	11.9	192	22	15	0.45	58.3	99	115	8.5	0.99	0.514	87	20952.4	112.5	35.8	88.4	29.4	33.2	71.6	20.6	6.8	0.9	0.1	<0.3	<0.07
526	29	31.27	158	55	64.5	N	>= Post-secondary education	Female	37	47	2750	32.5	30.5	9	3.79	11.6	290	14	11	0.67	23.1	84	141	11.7	1.08	0.882	116	17737	122.46	34.5	91	30.6	33.6	74	15.8	9	1.1	0.1	<0.3	<0.07
527	31	40.75	165	55	72.1	N	>= Post-secondary education	$null$	39	51	3435	35	33	10	4.06	11	224	19	21	0.45	23.7	82	157	10.6	0.92	1.292	59	13993.8	143.73	34.5	85	27.1	31.9	84.5	7.8	4.9	2.6	0.2	<0.3	<0.07
528	30	35.04	165	56	68.3	N	>= Post-secondary education	$null$	38	50.5	3335	33.5	31	4.8	4.04	11.6	157	19	11	0.57	5	73	130	12.9	1.18	1.146	54	8725.8	111.17	35.2	87.1	28.7	33	75	16.6	6.3	1.9	0.2	<0.3	<0.07
529	34	32.74	156	48	61.4	N	>= Post-secondary education	Female	39	46	3075	33	33	9.1	4.39	12.8	259	19	12	0.45	8.8	79	147	12.6	1.01	0.918	78	19092.8	132.66	37.8	86.1	29.2	33.9	73.3	17.8	4.2	4.6	0.1	<0.3	<0.07
530	31	26.06	155	37	55.3	N	< Post-secondary education	Male	38	48	2910	35.5	30	8.6	3.53	9.4	260	16	6	0.51	111.7	97	142	12.4	1.09	1.015	94	17340.4	120.19	29	82.2	26.6	32.4	79.3	15.9	3.8	0.8	0.2	<0.3	<0.07
531	33	36.09	152	51.9	58.7	$null$	>= Post-secondary education	Female	$null$	$null$	$null$	$null$	$null$	8.3	3.33	11	256	21	13	0.48	8.9	86	151	14.6	1.15	1.587	93	15249.8	$null$	32.4	97.3	33	34	75.1	18.9	4.1	1.8	0.1	<0.3	<0.07
532	28	34.94	157	50	57.4	N	>= Post-secondary education	Female	38	49	2940	32	32	6.6	3.71	11	231	18	13	0.44	76.6	111	134	9.8	1	0.523	67	8409.4	89.09	33.2	89.5	29.6	33.1	76.6	16.3	4.9	2	0.2	<0.3	<0.07
533	28	25.92	161	80.3	90	Y	>= Post-secondary education	Female	39	45.5	2490	32.5	30	11	4.29	12.3	291	24	15	0.45	11.3	80	174	11.4	1.1	1.497	51	10910.3	111.34	37.1	86.5	28.7	33.2	78	17.1	4	0.8	0.1	<0.3	<0.07
534	28	35.34	156	46.5	52.3	N	>= Post-secondary education	$null$	38	48	3135	32	30	5.8	3.96	12.4	167	27	14	0.4	19.7	87	101	9.4	0.96	1.733	43	11340.1	73.09	38.4	97	31.3	32.3	79.4	15.6	4.3	0.5	0.2	<0.3	<0.07
535	32	38.52	154	51.5	60.7	N	>= Post-secondary education	$null$	39	50.5	3200	35	32	6.8	3.66	11	196	21	13	0.5	41.5	98	139	13.6	1.08	0.926	47	13170.8	93.44	32.9	89.9	30.1	33.4	77.4	17.7	4.4	0.4	0.1	1	<0.07
536	28	27.55	158	49.5	62.1	N	>= Post-secondary education	Female	37	47	2510	32	30	8.6	3.81	11.6	234	27	26	0.49	41.7	87	111	12.5	1.09	1.302	76	19613.5	82.02	34.8	91.3	30.4	33.3	78.3	16.8	4.5	0.3	0.1	<0.3	<0.07
537	31	28.72	168	50	56.6	$null$	>= Post-secondary education	$null$	$null$	$null$	$null$	$null$	$null$	2.8	4.64	9.6	163	26	19	0.69	$null$	101	95	10.3	0.98	1.54	152	$null$	$null$	29.7	64	20.7	32.3	59.4	34.9	3.9	1.4	0.4	QNS	<0.07
538	28	30.47	160	55	58.7	N	< Post-secondary education	$null$	37	48	2810	32.5	29.5	9.8	3.64	12	303	23	38	0.49	94.1	133	155	12.8	1.42	1.114	60	14220.7	100.55	35.2	96.7	33	34.1	85.3	10.4	3.7	0.5	0.1	<0.3	<0.07
539	31	34.21	160	48	56.4	N	>= Post-secondary education	$null$	40	49	2590	32.5	29.5	11.1	3.39	10.6	274	48	46	0.61	70.5	97	107	10.6	1.04	2.391	56	9866	102.69	31.2	92	31.3	34	80.7	15.1	3.3	0.6	0.3	1	<0.07
540	28	25.16	156	45	55.3	Y	>= Post-secondary education	Male	38	46.5	2725	33.5	30.5	8.3	3.7	10.8	214	23	16	0.53	7.2	80	106	10.4	1.11	0.921	94	20269.6	91.87	33.3	90	29.2	32.4	79.7	14	6	0.2	0.1	0.5	<0.07
541	30	32.11	158	55	52	Y	>= Post-secondary education	Female	39	50	3035	33.5	31	9.8	4.21	12.4	197	27	22	0.46	87.2	100	124	10.1	0.97	1.906	79	$null$	109.85	38	90.3	29.5	32.6	82.8	11.2	4.9	0.9	0.2	<0.3	<0.07
542	28	29.72	166	61.5	65.8	$null$	>= Post-secondary education	$null$	$null$	$null$	$null$	$null$	$null$	7.4	4.63	12.3	272	19	14	0.4	4.7	69	181	13	1.06	1.094	99	16162.9	76.52	38.4	82.9	26.6	32	67.2	28.8	3.6	0.3	0.1	<0.3	<0.07
543	36	$null$	157	50	58.2	Y	>= Post-secondary education	Female	39	48.5	3065	31	32	7.3	3.48	11.7	158	23	17	0.79	12.1	69	134	12.7	1.05	1.093	87	19348.7	285.15	36.1	103.7	33.6	32.4	66	25.7	6.6	1.4	0.3	<0.3	<0.07
544	28	28.21	164	83.5	94	N	>= Post-secondary education	$null$	39	49.5	3340	33.5	33	8.4	3.96	11.6	306	20	13	0.52	21.4	77	226	15.6	0.99	0.899	55	12662.2	49.1	35.4	89.4	29.3	32.8	65.4	29.6	4.3	0.6	0.1	0.4	<0.07
545	28	29.89	155	52	57	$null$	>= Post-secondary education	$null$	$null$	$null$	$null$	$null$	$null$	9.2	3.9	12.4	256	22	15	0.47	5.1	75	123	11.5	1.19	1.417	72	17588.4	114.41	36.8	94.4	31.8	33.7	71	20	2	1	0	<0.3	<0.07
546	28	$null$	165	60	73	Y	>= Post-secondary education	$null$	40	49.5	3455	35.5	33	6.7	3.55	10.6	245	22	18	0.6	5.4	82	122	10.9	1.16	0.88	103	16559.8	95.19	31.8	89.6	29.9	33.3	75.9	18.3	5.4	0.3	0.1	42.5	<0.07
547	29	32.3	163	61	70.4	N	>= Post-secondary education	Female	38	48	2905	32.5	31	11.4	4.16	11.6	287	14	12	0.51	19.6	90	109	9.9	1.02	0.627	58	14041	85.32	36	86.5	27.9	32.2	80.1	14.5	4.5	0.7	0.2	<0.3	<0.07
548	31	35.88	153	53	63.6	N	>= Post-secondary education	Male	40	52	3525	35	33	10.1	3.92	10	252	14	9	0.43	35.3	80	129	11.1	1.06	1.154	102	13188.3	94.15	31.5	80.4	25.5	31.7	76.4	16.7	5.2	1.6	0.1	0.5	<0.07
549	29	35.74	168	56	71.9	$null$	>= Post-secondary education	$null$	$null$	$null$	$null$	$null$	$null$	10.8	3.6	12.2	163	20	16	0.57	28	86	108	12.9	0.93	1.984	94	17442.4	92.16	36.3	100.8	33.9	33.6	81.9	12.1	4.6	1.2	0.2	<0.3	<0.07
550	28	$null$	158	56	68	N	< Post-secondary education	$null$	39	50	3225	36	32	8.3	4.16	12	308	15	11	0.46	54.3	96	130	9.7	0.96	0.493	48	8619.3	81.6	36.3	87.3	28.8	33.1	73.8	19.2	5.4	1.2	0.4	0.5	<0.07
551	29	38.28	158	48	56.6	N	>= Post-secondary education	Female	39	50	3525	34.5	32	9.9	3.87	11.3	193	24	22	0.49	42.8	111	120	10.6	0.96	0.853	49	12763.4	112.03	34.6	89.4	29.2	32.7	79.8	14	5	1.1	0.1	<0.3	<0.07
552	28	$null$	150	46.5	67.5	N	< Post-secondary education	Male	41	51.5	3820	33.5	34.5	9.4	3.4	11.2	238	52	47	0.48	4.6	81	116	10.3	0.86	0.52	53	5394.3	$null$	32.7	96.2	32.9	34.3	67.6	19	5.8	7	0.6	<0.3	<0.07
553	28	26.85	155	52	64.9	$null$	>= Post-secondary education	$null$	$null$	$null$	$null$	$null$	$null$	9.3	4.01	10.8	238	15	13	0.53	85	120	157	12.9	1.05	0.771	130	11414.8	71.45	33.5	83.5	26.9	32.2	82.2	13.2	3.6	0.8	0.2	<0.3	<0.07
554	28	33.67	159	52	59.2	N	>= Post-secondary education	Male	38	49.5	3430	35.5	32.5	9.8	3.29	10.7	159	23	15	0.47	2.8	67	127	10.9	0.97	1.802	37	7895	80.58	32.4	98.5	32.5	33	81.5	11.9	5.8	0.7	0.1	0.5	<0.07
555	28	32.73	164	58	61.1	$null$	>= Post-secondary education	$null$	$null$	$null$	$null$	$null$	$null$	7.2	4.45	12.1	320	20	19	0.45	30.4	87	111	10.9	1.02	1.349	62	13576.2	64.5	37.3	83.8	27.2	32.4	77.2	17.4	4.6	0.7	0.1	0.3	<0.07
556	32	27.94	148	36	41	Y	>= Post-secondary education	Female	38	46	2725	32.5	31	8.9	4.01	10.2	311	27	15	0.39	3.2	70	146	11.4	1.1	0.951	52	24762.2	215.65	31.3	78.1	25.4	32.6	82.8	12	4.9	0.1	0.2	<0.3	<0.07
557	32	24.87	159	46.9	55.5	N	>= Post-secondary education	Female	38	46.5	2795	32.5	29.5	8.7	3.85	11.5	336	23	17	0.51	51.1	87	78	8.2	1.27	0.642	98	14545.8	96.08	35.3	91.7	29.9	32.6	68.3	23.9	7	0.6	0.2	<0.3	<0.07
558	28	39.38	156	51.2	59.4	N	< Post-secondary education	Female	39	47.5	3010	32.5	31.5	12	3.47	11.3	196	22	15	0.44	64.6	99	146	9.3	0.93	1.291	62	16176.6	61.57	32.9	94.8	32.6	34.3	82	11.4	5.8	0.6	0.2	<0.3	<0.07
559	28	38.43	162	63	74.4	N	>= Post-secondary education	Male	38	52	4045	35.5	34	6.7	3.67	11.3	147	22	13	0.52	5.7	79	85	11.1	1.29	0.826	64	14208.8	96.71	34.3	93.5	30.8	32.9	81	11.4	7.1	0.3	0.2	QNS	<0.07
560	28	33.85	161	49	59	Y	>= Post-secondary education	Female	39	48	3020	33	30.5	10.5	3.63	10.6	267	24	19	0.49	17.2	76	143	12.3	1.08	1.745	71	14629.6	73.73	32	88.2	29.2	33.1	75.9	16.6	4.9	2.3	0.3	<0.3	<0.07
561	28	30.58	163	51	62	N	>= Post-secondary education	Female	38	48	2985	34	31	6.3	3.74	10.6	299	19	8	0.43	12.8	79	103	8.3	0.95	1.155	85	12418.7	67.17	33.6	89.8	28.3	31.5	68	25.2	4.6	1.7	0.5	<0.3	<0.07
562	28	31.44	165	50.5	58.3	N	>= Post-secondary education	$null$	40	51	3115	33	32	12.4	3.97	11.9	315	25	29	0.5	10.9	82	104	11.2	1.2	1.297	142	15983	82.26	35.3	88.9	30	33.7	75.2	18.1	5.4	0.7	0.6	<0.3	<0.07
563	29	35.12	164	57	69	$null$	>= Post-secondary education	$null$	$null$	$null$	$null$	$null$	$null$	6.1	3.95	12.7	236	22	24	0.52	9.8	74	153	13.5	1.28	1.676	98	20676.9	114.94	40.6	102.8	32.2	31.3	69.5	24.8	4.2	1.3	0.2	<0.3	<0.07
564	28	36.64	151	47	51.4	Y	>= Post-secondary education	$null$	38	48	2775	33	31	8.5	4.13	12.8	219	23	30	0.48	50.8	85	103	9.3	1.15	0.784	90	28323.1	118.31	38	92	31	33.7	78.4	15.8	5.2	0.5	0.1	<0.3	<0.07
565	32	25.73	158	45	53.5	Y	>= Post-secondary education	Female	38	47.5	2640	32	29.5	8.7	3.8	11.4	268	19	7	0.42	8.3	76	157	13.7	1.24	0.977	86	24048	168.54	33.7	88.7	30	33.8	74.5	20.4	4.7	0.3	0.1	<0.3	<0.07
566	29	28.75	164	51	66.3	$null$	>= Post-secondary education	$null$	$null$	$null$	$null$	$null$	$null$	12.4	3.83	11.7	363	25	22	0.51	18.8	73	161	8.6	0.79	18.4	99	$null$	104.05	34.5	90.1	30.5	33.9	81.4	13.7	4.5	0.3	0.1	QNS	<0.07
567	30	$null$	153	43	49.4	N	>= Post-secondary education	$null$	39	47	2910	33	32	11.1	5.14	9.8	388	19	10	0.62	38	101	108	11.8	1.26	0.81	75	15308.5	92.1	31.2	60.7	19.1	31.4	79.7	16.6	2.7	0.9	0.1	1.7	<0.07
568	30	22.83	160	55	66.1	$null$	>= Post-secondary education	$null$	$null$	$null$	$null$	$null$	$null$	7.8	3.77	10.5	245	19	14	0.5	11.2	77	169	13	1.07	2.667	71	12564.8	96.07	32.4	85.9	27.9	32.4	80.3	14	4.2	1.4	0.1	<0.3	<0.07
569	32	31.12	164	53	62.3	N	>= Post-secondary education	$null$	37	52	3625	34	32	6.4	3.63	9.5	195	18	15	0.49	161.4	111	131	11.9	1.13	0.995	83	14880.6	190.73	29.8	82.1	26.2	31.9	81.1	12.9	5.2	0.6	0.2	<0.3	<0.07
570	28	33.06	160	55	63.7	$null$	>= Post-secondary education	$null$	$null$	$null$	$null$	$null$	$null$	7.5	3.49	10.2	198	25	23	0.43	129.9	95	93	9.8	1.07	0.766	100	12697	77.84	31.2	89.4	29.2	32.7	79.3	15.9	4.3	0.4	0.1	<0.3	<0.07
571	28	34.68	164	55	60.4	$null$	>= Post-secondary education	$null$	$null$	$null$	$null$	$null$	$null$	8.8	3.55	10.2	284	20	16	0.46	79.3	126	120	8	0.89	0.541	90	10750.3	79.05	31.1	87.6	28.7	32.8	83.9	12.1	3.2	0.7	0.1	<0.3	<0.07
572	28	30.44	159.5	46.5	51	$null$	>= Post-secondary education	$null$	$null$	$null$	$null$	$null$	$null$	5.6	3.21	10.1	231	19	14	0.57	11	69	113	12.8	1.16	1.014	49	11913.5	95.33	31	96.6	31.5	32.6	78.8	15.8	3.2	2	0.2	<0.3	<0.07
573	28	31.6	163	49.5	58	$null$	>= Post-secondary education	$null$	$null$	$null$	$null$	$null$	$null$	8.7	4.37	13.4	256	28	30	0.68	7.9	76	107	11.8	1.18	1.912	102	21148.7	131.81	39.6	90.6	30.7	33.8	81.3	10.4	7.6	0.6	0.1	<0.3	<0.07
574	35	30.72	$null$	$null$	$null$	$null$	>= Post-secondary education	$null$	$null$	$null$	$null$	$null$	$null$	6.5	3.51	10.5	188	28	13	0.42	10.3	75	154	14	1.06	1.312	57	12905.2	133.64	32.1	91.5	29.9	32.7	71.4	22.8	5.1	0.5	0.2	<0.3	<0.07
575	39	32.35	163	55	62	Y	>= Post-secondary education	Female	39	47	2920	$null$	$null$	12.2	4.47	13.4	177	59	23	0.47	76.2	145	112	11.3	1.2	0.167	60	14728.3	131.19	38.1	85.2	30	35.2	73	13	3	2	0	<0.3	<0.07
576	40	31.24	161	45	59.5	Y	>= Post-secondary education	Female	40	52	3250	$null$	$null$	7.1	3.57	10.1	319	19	14	0.51	5	68	88	11.7	0.91	2.065	149	22611	223.43	31.3	87.7	28.3	32.3	73.5	19.1	6.9	0.4	0.1	<0.3	<0.07
577	39	34.02	158	50	60	Y	>= Post-secondary education	Male	39	19.5	2972	$null$	$null$	10.8	3.52	11.2	236	23	14	0.52	33.5	88	108	11.2	1.15	1.815	88	18246.9	269.58	33.3	94.6	31.8	33.6	80.3	14.5	4.3	0.7	0.2	<0.3	<0.07
578	37	33.45	160	68	80.5	N	< Post-secondary education	Male	37	48	3200	33	33	5.1	4.4	11.3	153	42	15	0.61	15.3	76	175	14	1.15	1.23	159	$null$	$null$	35.3	80.2	25.7	32	75	16.4	7.8	0.6	0.2	QNS	<0.07
579	39	$null$	172	65	76	N	>= Post-secondary education	Female	39	48	3280	$null$	$null$	9.9	4.38	13.6	257	45	19	0.56	15.9	91	$null$	$null$	0.87	1.062	$null$	$null$	$null$	40.3	92	31.1	33.7	74.5	19.1	5.8	0.5	0.1	QNS	QNS
580	39	36.62	148	52	72	Y	>= Post-secondary education	Male	39	47	2670	$null$	$null$	10.4	3.88	12.1	257	22	18	0.5	277.1	152	182	12.2	1.02	1.478	72	$null$	$null$	36.7	94.6	31.2	33	65	12	10	2	0	QNS	<0.07
581	39	32.19	160	52	66	N	>= Post-secondary education	Male	39	40	3394	32	$null$	8.5	3.58	10.6	197	17	11	0.62	148.5	123	148	11.5	0.93	0.507	108	24852	157.61	32.7	91.3	29.6	32.4	75.2	18.7	5.2	0.7	0.2	<0.3	<0.07
582	40	29.58	156	47.8	61.8	N	>= Post-secondary education	Female	40	51	3270	$null$	$null$	8.7	4.21	13.3	176	42	20	0.42	18.7	85	120	13	1.05	1.029	98	$null$	154.44	39	92.6	31.6	34.1	83.9	11.2	4	0.8	0.1	<0.3	<0.07
583	37	37.12	156	53	61.5	N	>= Post-secondary education	Male	37	46	2564	43	$null$	11.1	3.68	11.7	209	33	12	0.45	25.5	98	131	10.9	0.97	1.466	50	6453	56.16	35.6	96.7	31.8	32.9	84.9	8.2	6.2	0.6	0.1	<0.3	<0.07
584	40	32.03	160	62	72	Y	>= Post-secondary education	Female	40	42	2650	$null$	$null$	8.6	4.54	14.7	252	42	27	0.43	12.3	79	104	12.4	1.38	0.894	75	19272	106.69	42.5	93.6	32.4	34.6	78.4	12.9	7.5	0.9	0.3	0.7	<0.07
585	39	31.78	159	54	66	Y	>= Post-secondary education	Female	39	46.5	2454	$null$	$null$	10.8	4.08	12.2	249	37	38	0.47	75	105	103	10.1	0.99	0.745	67	10900.1	89.06	37.5	91.9	29.9	32.5	77.5	14	5.7	2.6	0.2	<0.3	<0.07
586	38	34.85	163	52	64	Y	>= Post-secondary education	Male	38	48	3178	32	$null$	7.5	3.21	10.5	136	29	15	0.51	82.3	107	91	10.5	0.97	0.817	55	9305.2	257.8	31.6	98.4	32.7	33.2	82.1	13.4	4	0.4	0.1	<0.3	<0.07
587	39	30.05	$null$	$null$	$null$	$null$	>= Post-secondary education	$null$	$null$	$null$	$null$	$null$	$null$	$null$	$null$	$null$	$null$	24	16	0.64	145.7	99	136	10.2	1	3.865	118	19990.2	317.22	$null$	$null$	$null$	$null$	$null$	$null$	$null$	$null$	$null$	<0.3	<0.07
588	40	31.21	150	55	62.5	Y	>= Post-secondary education	Male	40	$null$	3018	$null$	$null$	8.7	4.28	13.4	216	18	17	0.52	260.2	104	115	9.1	0.89	1.339	256	21032.8	188.12	40.1	93.7	31.3	33.4	75	19.9	4.3	0.8	0	0.4	<0.07
589	40	31.79	162	53	71	Y	>= Post-secondary education	Male	40	50	3046	34	26.8	9	4.16	12.6	123	31	25	0.42	67.1	111	154	9.3	0.94	1.599	127	24020.2	222.8	37.3	89.7	30.3	33.8	81	11.8	5.9	1.1	0.2	<0.3	<0.07
590	40	40.83	168	55	70	N	>= Post-secondary education	Male	40	52	2980	$null$	$null$	5.6	5.24	10.9	170	20	16	0.6	14.8	73	113	10.3	1.09	1.495	125	21298.7	228.95	36.1	68.9	20.8	30.2	74.2	19.5	5.6	0.5	0.2	<0.3	<0.07
591	39	31.54	163	58	70	Y	>= Post-secondary education	Female	39	49	3000	$null$	$null$	9.8	3.98	13	229	26	15	0.55	7.4	67	114	10.5	0.87	1.501	144	17779.4	229.37	39.2	98.5	32.7	33.2	69.3	22.8	5.4	2.2	0.3	0.4	<0.07
592	38	32.09	170	53	63.5	Y	>= Post-secondary education	Male	38	47	2700	$null$	$null$	5.8	3.65	10.6	144	24	20	0.53	163.8	113	78	8.9	1.1	2.061	72	13479.1	130.77	33.6	92.1	29	31.5	79.4	14.4	5.2	0.5	0.5	<0.3	<0.07
593	36	27.83	$null$	$null$	$null$	$null$	>= Post-secondary education	$null$	$null$	$null$	$null$	$null$	$null$	$null$	$null$	$null$	$null$	16	11	0.45	44.9	$null$	95	7.5	0.85	0.774	108	21455.1	132.42	$null$	$null$	$null$	$null$	$null$	$null$	$null$	$null$	$null$	<0.3	<0.07
594	40	$null$	159	48	63	Y	>= Post-secondary education	Female	40	52	3360	$null$	$null$	5.7	3.16	8.9	168	17	12	0.39	113.3	132	110	10.6	0.88	3.114	70	19967.1	188.13	28	88.6	28.2	31.8	77.6	17.6	3.7	0.9	0.2	<0.3	<0.07
595	34	33.23	$null$	$null$	$null$	$null$	>= Post-secondary education	$null$	$null$	$null$	$null$	$null$	$null$	8	3.84	12.3	192	22	18	0.41	55.3	104	100	11.4	1	0.814	54	11618	156.93	36.7	95.6	32	33.5	73.9	17.6	7.3	0.9	0.3	<0.3	<0.07
596	38	28.79	164	51	60	Y	>= Post-secondary education	Male	38	48	3326	$null$	$null$	7.8	4.13	13.6	195	26	17	0.5	6	73	91	9.7	0.94	0.953	111	43874.4	195.58	40.2	97.3	32.9	33.8	75.6	17.6	6.3	0.4	0.1	<0.3	<0.07
597	39	33.02	165	62	89	N	>= Post-secondary education	Male	39	53	4050	$null$	$null$	8.7	4.24	11.5	326	20	15	0.41	156	101	169	10.3	0.96	0.043	105	17863	104.71	35.4	83.5	27.1	32.5	75.8	17.1	5.2	1.8	0.1	<0.3	<0.07
598	30	38	$null$	$null$	$null$	$null$	>= Post-secondary education	$null$	$null$	$null$	$null$	$null$	$null$	7.8	3.48	11.4	190	22	17	0.58	13.7	77	106	12.2	1.25	1.12	44	14352.8	133.25	35	100.6	32.8	32.6	65	20	7	1	0	<0.3	<0.07
599	34	32.5	$null$	$null$	$null$	$null$	>= Post-secondary education	$null$	$null$	$null$	$null$	$null$	$null$	6.6	3.9	12	200	26	15	0.43	39.4	88	138	10.7	1.05	1.649	72	14799.7	147.13	34.9	89.5	30.8	34.4	79.1	11.3	9.1	0.2	0.3	<0.3	<0.07
600	39	$null$	162	99	107	Y	>= Post-secondary education	Male	39	52	3790	$null$	$null$	9.7	4.44	13.3	208	32	45	0.55	61.4	109	142	9	1.03	3.784	130	29681.8	324.62	40	90.1	30	33.3	76.7	18.1	4	1	0.2	<0.3	<0.07
601	39	32.87	164	52	61	Y	>= Post-secondary education	Female	39	49	3192	35	32	$null$	$null$	$null$	$null$	21	18	0.48	6	67	104	10.3	0.86	0.751	91	22958.8	278.06	$null$	$null$	$null$	$null$	$null$	$null$	$null$	$null$	$null$	<0.3	<0.07
602	39	32.11	156	$null$	$null$	N	>= Post-secondary education	Female	39	48	3304	$null$	$null$	6.5	4.22	12.4	195	22	14	0.85	66	90	106	9	0.76	4.401	309	40515.7	293.95	38.2	90.5	29.4	32.5	70	24.5	4.7	0.6	0.2	<0.3	0.1
603	37	28.24	160	55	64	Y	>= Post-secondary education	Male	37	47	2918	$null$	$null$	6.7	4.1	12.1	155	60	78	0.47	131.3	94	153	12.2	0.92	2.38	104	42877.9	225.98	36.1	88	29.5	33.5	76	16.4	6.9	0.5	0.2	<0.3	<0.07
604	36	42.23	$null$	$null$	$null$	$null$	>= Post-secondary education	$null$	$null$	$null$	$null$	$null$	$null$	6.7	3.3	8.6	228	20	14	0.51	5.6	75	72	5	0.69	1.827	76	28880.2	155.57	26.8	81.2	26.1	32.1	65	20	7	1	0	<0.3	0.1
605	39	30.41	160	58	63	Y	>= Post-secondary education	Female	39	49	2888	$null$	$null$	6.2	3.75	10.7	159	33	26	0.43	32.9	88	108	9.4	0.97	1.288	57	18448.5	109.91	35.1	93.6	28.5	30.5	78.3	13.8	6.8	0.8	0.3	<0.3	<0.07
606	36	35.71	$null$	$null$	$null$	$null$	>= Post-secondary education	$null$	$null$	$null$	$null$	$null$	$null$	7.9	3.54	11.1	216	35	21	0.48	66.8	92	103	12.8	1.19	2.477	60	$null$	196.37	33	93.2	31.4	33.6	70.7	18	10.8	0.4	0.1	<0.3	<0.07
607	40	35.28	157.5	49	61	$null$	>= Post-secondary education	$null$	40	51.5	3200	34	32	10.2	4.83	11.4	242	24	13	0.45	95.8	107	149	10.6	0.89	1.872	61	9916.1	179.57	35.1	72.7	23.6	32.5	68	18	6	1	0	<0.3	<0.07
608	39	32.57	153	55	64	N	>= Post-secondary education	Male	39	53	3120	$null$	$null$	7.6	3.86	12.2	179	46	22	0.53	65.4	110	$null$	$null$	1.12	0.953	$null$	$null$	$null$	35.4	91.7	31.6	34.5	75.9	20	3.6	0.4	0.1	QNS	QNS
609	39	31.07	162	45	57	Y	>= Post-secondary education	Male	39	49	3288	$null$	$null$	9.8	3.53	10.7	261	22	11	0.58	62.6	91	115	12.2	0.87	0.438	104	16373.6	236.29	32.2	91.2	30.3	33.2	77.7	15.3	5.1	1.6	0.3	<0.3	<0.07
610	39	31.61	158	48	57	Y	>= Post-secondary education	Male	39	48	3000	32	31.5	10	5.1	11.2	140	28	10	0.4	46.9	92	142	13.8	1.29	1.96	74	17611.4	202.95	35.6	69.8	22	31.5	79.6	14.2	4.8	1.1	0.3	<0.3	<0.07
611	39	35.7	158	61	80	N	>= Post-secondary education	Female	39	47	3224	34	33	8.1	4.51	13	289	42	19	0.48	19.8	79	122	12	1.3	0.139	30	$null$	$null$	38	84.3	28.8	34.2	77.4	17.3	3.9	1.2	0.2	QNS	<0.07
612	40	34.64	158	58	67	N	>= Post-secondary education	Female	40	49	3262	$null$	$null$	3.7	3.58	11.2	155	46	15	0.53	$null$	88	$null$	$null$	1.11	$null$	$null$	$null$	$null$	36.2	101.1	31.3	30.9	74.5	19.8	4.9	0.5	0.3	QNS	QNS
613	40	$null$	163	63	74	N	>= Post-secondary education	Female	40	45.5	3088	33.5	32	7	3.64	11.3	276	$null$	$null$	$null$	$null$	112	$null$	$null$	$null$	$null$	$null$	$null$	$null$	34.4	94.5	31	32.8	80.7	13.6	5	0.4	0.3	NS	NS
614	40	36.57	166	$null$	72	$null$	>= Post-secondary education	Male	40	48.5	3300	35	33	7	4.27	14	201	$null$	$null$	$null$	$null$	73	$null$	$null$	$null$	$null$	$null$	$null$	$null$	43.1	100.9	32.8	32.5	75.4	18.3	4.6	1.3	0.4	QNS	QNS
615	39	34.5	165	52	63	Y	>= Post-secondary education	Male	39	51	3190	$null$	$null$	8.1	3.61	11.1	264	29	13	0.56	60.2	111	117	13.4	1.23	1.828	77	$null$	127.95	34.5	95.6	30.7	32.2	74.7	17.1	5.1	2.9	0.2	QNS	<0.07
616	32	22.44	150	$null$	90	$null$	>= Post-secondary education	$null$	$null$	$null$	$null$	$null$	$null$	$null$	$null$	$null$	$null$	17	13	0.5	$null$	$null$	218	10.9	0.98	1.561	130	15011	101.8	$null$	$null$	$null$	$null$	$null$	$null$	$null$	$null$	$null$	<0.3	<0.07
617	38	31.52	164	86	89	N	>= Post-secondary education	Male	38	48	3480	$null$	$null$	1.3	3.77	11.6	130	40	20	0.57	57.9	117	104	11.4	1.2	2.052	83	16450.4	142	35.1	93.1	30.8	33	41.6	40.8	13.6	3.2	0.8	<0.3	<0.07
618	38	34.77	163	57	63.5	Y	>= Post-secondary education	Female	38	$null$	2700	$null$	$null$	9.2	3.91	10.3	250	32	14	0.51	15.9	76	$null$	13.4	1.08	1.367	69	$null$	$null$	32.3	82.6	26.3	31.9	75.9	16.4	7.2	0.4	0.1	QNS	QNS
619	40	33.92	$null$	$null$	$null$	$null$	>= Post-secondary education	Male	40	46	3080	$null$	$null$	4.6	3.76	11.1	183	32	33	0.54	49.4	113	132	13	1.04	0.78	45	15637	170.92	33.7	89.6	29.5	32.9	68	26.6	4.6	0.4	0.4	<0.3	<0.07
620	39	31.83	168	61.5	68	Y	>= Post-secondary education	Male	39	48	3338	$null$	$null$	7.1	3.7	11.4	234	27	23	0.47	21.9	85	91	10.7	1.02	1.512	91	$null$	$null$	33.3	90	30.8	34.2	66	19	7	1	0	QNS	QNS
621	40	39.02	160	57	63	N	>= Post-secondary education	Female	40	53	3790	$null$	$null$	6.3	4.61	13.5	166	48	24	0.49	70.7	114	103	11.7	1.15	1.664	73	9623.2	177.35	40.3	87.4	29.3	33.5	72.4	22.3	4.6	0.5	0.2	0.5	<0.07
622	39	38.09	166	55	66	N	>= Post-secondary education	Male	39	48	3298	$null$	$null$	7.6	3	7.5	239	44	23	0.53	3.3	70	114	9.7	1.02	0.925	42	11771.9	213.2	24.6	82	25	30.5	74.8	18.2	4.1	2.5	0.4	<0.3	<0.07
623	39	37.32	171	108	118	N	>= Post-secondary education	Female	39	48	3470	35	32	7.2	4.66	12.6	172	36	19	0.55	75.3	93	178	8.6	0.79	1.401	136	19407.6	162.4	46.1	98.9	27	27.3	67.1	26.8	5	0.8	0.3	<0.3	<0.07
624	38	33.84	153	50	63	N	>= Post-secondary education	Male	38	46.5	2896	$null$	$null$	9.4	4.01	12.3	260	23	12	0.5	75.2	100	120	12	1.01	0.999	76	9507.8	205.61	36.5	91	30.7	33.7	68	21	3	2	0	<0.3	<0.07
625	40	32.19	156	42	52	N	>= Post-secondary education	Male	40	48.5	3268	32.5	32	9.8	3.98	11.6	344	29	15	0.39	6	76	115	11.9	1.1	1.415	131	$null$	236.19	38.4	96.5	29.1	30.2	76.5	17.8	4.4	1	0.3	QNS	<0.07
626	40	33.03	159	47	56	Y	>= Post-secondary education	Female	40	49.5	2982	34	32	5.2	3.63	11.6	247	34	20	0.47	$null$	69	147	13.6	1	$null$	71	$null$	$null$	35.6	98.1	32	32.6	74.2	20.5	4.5	0.6	0.2	<0.3	<0.07
627	40	30.51	153	45.5	48	Y	>= Post-secondary education	Female	40	48	3032	32.5	32	7.8	4	10.4	213	25	17	0.57	18.2	86	119	9.5	1.29	0.854	151	49049.9	242.2	36.2	90.5	26	28.7	82.7	12.6	3.7	0.9	0.1	0.8	<0.07
628	38	32.31	159	57.1	62	Y	>= Post-secondary education	Male	38	50.5	3060	34	33	10.1	4.27	12.3	270	45	25	0.81	0.5	$null$	141	12.9	1	2.735	153	16648.9	237.44	47.3	110.8	28.8	26	80.4	16.8	1.7	0.8	0.3	<0.3	0.1
629	39	28.71	160	53.5	63	N	>= Post-secondary education	Male	39	49.5	2960	34	33	1.4	4.29	12.7	164	27	23	0.7	14	77	119	8.4	0.93	5.81	124	12951.7	367.66	37.1	86.5	29.6	34.2	39.6	48.9	6.5	5	0	<0.3	<0.07
630	37	36.45	$null$	$null$	$null$	Y	>= Post-secondary education	Male	37	49	3060	34.5	33	7.3	3.86	12.3	195	24	16	0.72	25.7	99	175	12.8	0.88	1.377	136	14675	220.23	44	114	31.9	28	72.1	23.4	3.1	1.1	0.3	<0.3	0.1
631	37	32.25	160	50	68	N	>= Post-secondary education	Male	37	46	2460	32.5	31	10.9	4.12	12.4	187	69	51	0.67	4	77	125	12	1.13	3.388	110	19213.7	240.2	38.8	94.2	30.1	32	68.5	23.5	4.6	3.1	0.3	<0.3	<0.07
632	39	32.55	$null$	$null$	$null$	N	>= Post-secondary education	Male	39	48	3420	35	34	7.5	4.55	12.9	190	22	16	0.4	56	114	117	10.8	1.29	0.878	109	21194.1	244.84	40.1	88.1	28.4	32.2	84.8	11.8	3.2	0.1	0.1	<0.3	<0.07
633	37	31.71	156	54	65.5	Y	>= Post-secondary education	Female	37	49	3020	33	31	16.8	4.29	12.6	218	25	18	0.6	9.4	122	106	11.1	1.38	3.161	188	23142.5	235.65	40.6	94.6	29.4	31	92.4	4.6	2.9	0	0.1	0.4	<0.07
634	39	29.24	168	76.5	88	Y	>= Post-secondary education	Female	39	49	3260	35.5	34	11.3	4.27	12.7	207	21	15	0.71	22.7	95	126	11.6	1.03	2.64	67	14371.8	169.85	41.2	96.5	29.7	30.8	73.2	19.4	4.5	2.7	0.2	<0.3	<0.07
635	38	32.19	162	60	68	N	>= Post-secondary education	Female	38	48	2740	33	32	8.6	4.96	13.3	232	24	16	0.6	101.5	$null$	181	11.2	1.05	1.753	207	27893.4	248.77	40.8	82.3	26.8	32.6	71.3	19.7	8.7	0.2	0.1	<0.3	<0.07
636	38	38.44	156	46.5	63	Y	>= Post-secondary education	Female	38	46	3280	33	32	12.4	4.24	13.1	179	70	26	0.67	3.2	106	140	13	1.08	1.717	109	39950.4	257.33	40.3	95	30.9	32.5	88.7	8.1	2.7	0.3	0.2	<0.3	<0.07
637	40	30.84	157.8	50	65.5	Y	>= Post-secondary education	Male	40	50	3580	35.5	34	8.8	4.09	13.4	110	57	23	0.62	6.3	106	112	9.9	1.01	1.915	93	$null$	141	42	102.7	32.8	31.9	86.8	10.4	2.6	0.1	0.1	QNS	QNS
638	39	33.83	153	62	69	Y	>= Post-secondary education	Male	39	48	2900	33	31.5	4.9	4.27	13.6	164	36	16	0.48	15.9	92	146	12.2	1.14	2.523	100	14161.5	351.41	42.7	100	31.9	31.9	70.2	23.5	5.3	0.8	0.2	<0.3	<0.07
639	38	25.27	163	51.5	67	Y	>= Post-secondary education	Female	38	49	2900	34	32	$null$	$null$	$null$	$null$	42	23	0.47	14.2	$null$	117	10.7	1.04	2.052	274	29501.4	271.51	$null$	$null$	$null$	$null$	$null$	$null$	$null$	$null$	$null$	<0.3	<0.07
640	37	36.54	164	60	75	N	>= Post-secondary education	Male	37	48	2860	33	32	8.8	3.52	10.9	185	40	21	0.32	13.8	115	200	14.6	1.14	0.95	75	19277.1	101.26	33.3	94.6	31	32.7	83	13.1	2.7	1	0.2	<0.3	<0.07
641	38	34.1	164	72.5	94	N	>= Post-secondary education	Female	38	49	3920	36.5	35	7.5	4.98	12	323	18	14	0.67	$null$	173	246	12.8	1.19	$null$	155	29312.7	229.74	38.3	76.9	24.1	31.3	71.4	24.2	3.3	0.8	0.3	<0.3	<0.07
642	40	27.35	164	64.4	82	Y	< Post-secondary education	Male	40	48	2760	34	33	7.8	3.64	11.1	192	50	18	0.45	4.2	100	102	10	0.93	1.25	112	13054.5	133.12	34.1	93.7	30.5	32.6	74.9	17.7	6.3	1	0.1	<0.3	<0.07
643	37	35.78	160	49	60	Y	>= Post-secondary education	Male	37	47	2860	34.5	31	8.8	4.56	12.1	166	20	14	0.58	31.6	92	100	9.2	1	3.373	164	17850	314.85	42.3	92.8	26.5	28.6	79.8	15.5	3.5	1.1	0.1	<0.3	<0.07
644	38	$null$	165	57	66	N	>= Post-secondary education	Male	38	49.5	2740	32	31	$null$	$null$	$null$	$null$	28	28	0.47	20.4	$null$	119	9.1	0.9	1.992	98	12719.9	115.95	$null$	$null$	$null$	$null$	$null$	$null$	$null$	$null$	$null$	<0.3	<0.07
645	40	31.17	172	70.6	86	N	>= Post-secondary education	Male	40	51	3400	35	34	$null$	$null$	$null$	$null$	41	10	0.53	10.2	$null$	109	11	1.13	2.21	120	14115.5	136.76	$null$	$null$	$null$	$null$	$null$	$null$	$null$	$null$	$null$	<0.3	<0.07
646	37	31.85	156	71.3	75	N	>= Post-secondary education	Male	37	49	2820	33.5	32	9.6	4.36	13.5	235	30	23	0.53	9.7	100	132	10.8	1.05	1.241	102	27991.2	150.08	40	91.7	31	33.8	75.8	20.6	2.9	0.5	0.2	0.4	<0.07
647	38	34.26	160	52	63	N	>= Post-secondary education	Male	38	48.5	3260	33	32.5	5.1	3.93	11.7	169	33	15	0.53	3.7	$null$	110	9.8	0.92	2.752	93	22038.6	213.34	39.3	100	29.8	29.8	66.5	31.1	1.2	1	0.2	<0.3	<0.07
648	39	30.22	156	58.5	72	Y	>= Post-secondary education	Male	39	46	2660	32	30	4.1	4.28	13	162	31	18	0.58	5.3	91	117	7.8	0.92	1.253	150	25163.1	283.02	39.6	92.5	30.4	32.8	64.8	27	7.3	0.7	0.2	<0.3	<0.07
649	38	40.79	163	73.5	91	Y	>= Post-secondary education	Female	38	51	3560	36	34	9.5	4.23	10.7	210	24	15	0.78	10.6	$null$	127	9.7	1.07	4.219	109	17490.3	131.1	39.7	93.9	25.3	27	70	22.6	5.2	2	0.2	<0.3	<0.07
650	38	30.86	157	45	55	N	>= Post-secondary education	Male	38	47.5	3080	33.5	33	$null$	$null$	$null$	$null$	28	11	0.78	0.7	$null$	103	11.1	1.09	3.43	399	27637.5	403.96	$null$	$null$	$null$	$null$	$null$	$null$	$null$	$null$	$null$	<0.3	<0.07
651	40	26.34	150	52	62	Y	>= Post-secondary education	Male	40	48	3520	35.5	36	8.7	3.55	9.5	400	19	9	0.81	37.3	106	142	11.8	1	3.049	133	21235	251.16	35	98.6	26.8	27.1	$null$	$null$	$null$	$null$	$null$	<0.3	<0.07
652	39	32.77	159	98	108	N	>= Post-secondary education	Male	39	51	3720	36	34	8.4	4.95	12.3	269	35	45	0.8	129.5	$null$	130	12.5	1.14	1.727	241	153.1	251.79	44.3	89.5	24.8	27.8	77.4	16.8	3.8	1.9	0.1	<0.3	<0.07
653	40	32.67	158	60.3	67	Y	>= Post-secondary education	Female	40	48	3220	34	32.5	5.7	3.98	11.8	264	29	22	0.58	9.9	81	148	11	1.22	6.283	162	31081.5	339.91	39.5	99.2	29.6	29.9	71.3	22.6	4.8	1.1	0.2	<0.3	<0.07
654	40	24.48	158	49	61	Y	>= Post-secondary education	Female	40	50	3860	34.5	35	5.9	4.18	10.9	311	22	7	0.67	1.3	$null$	114	13.6	1.14	0.299	144	20768	253.41	39.9	95.5	26.1	27.3	69.9	24.4	4.3	1.2	0.2	<0.3	<0.07
655	39	31.54	157	45	61	N	>= Post-secondary education	Female	39	50	3160	34	32	$null$	$null$	$null$	$null$	15	7	0.45	12.1	$null$	106	11.4	0.94	2.842	86	21122.7	258.48	$null$	$null$	$null$	$null$	$null$	$null$	$null$	$null$	$null$	<0.3	<0.07
656	39	30.3	160	$null$	70	Y	>= Post-secondary education	Female	39	47	2700	33	30	10.2	4.15	13.1	155	58	30	0.83	3.6	$null$	93	10	1.04	1.358	265	18702.9	99.27	47	113.3	31.6	27.9	83.8	10.8	3	2.3	0.1	<0.3	<0.07
657	39	33.69	152	42.4	50	Y	>= Post-secondary education	Female	39	47	2520	31	30	10	4.99	11.2	207	27	17	0.8	42.1	123	106	9.6	0.95	3.342	109	15082.4	112.59	39.3	78.8	22.4	28.5	67.8	26.4	4.6	1	0.2	<0.3	<0.07
658	38	$null$	163	46	58	Y	>= Post-secondary education	Male	38	49	2960	32	31	10.6	3.8	12.2	190	25	13	0.75	2	$null$	112	10.7	1.1	3.391	124	53668.9	258.13	40.6	106.8	32.1	30	79.6	14.6	4.5	1.2	0.1	<0.3	<0.07
659	38	$null$	156	43.9	50	Y	>= Post-secondary education	Male	38	48.5	2820	32	30.5	$null$	$null$	$null$	$null$	26	13	0.77	8.3	$null$	115	11.6	1.02	6.068	221	11706.1	255.17	$null$	$null$	$null$	$null$	$null$	$null$	$null$	$null$	$null$	<0.3	<0.07
660	40	35.63	161	55	67	N	>= Post-secondary education	Female	40	51.5	3960	34	34	$null$	$null$	$null$	$null$	$null$	$null$	0.67	3	$null$	127	14	1.33	0.597	143	23970.8	137.13	$null$	$null$	$null$	$null$	$null$	$null$	$null$	$null$	$null$	<0.3	<0.07
661	40	31.69	166	47	58	N	>= Post-secondary education	Male	40	49	3120	34.5	34	$null$	$null$	$null$	$null$	$null$	$null$	1.08	1.1	$null$	56	6.4	1.02	1.112	95	11740.2	194.12	$null$	$null$	$null$	$null$	$null$	$null$	$null$	$null$	$null$	<0.3	<0.07
662	38	$null$	158	30	47	Y	>= Post-secondary education	Female	38	46	2700	33.5	30.5	$null$	$null$	$null$	$null$	$null$	$null$	1.23	1.1	$null$	37	3.8	0.99	0.951	146	21381.1	230.4	$null$	$null$	$null$	$null$	$null$	$null$	$null$	$null$	$null$	2.3	0.1
663	37	25.82	158	48	49	Y	>= Post-secondary education	Female	37	49.5	2860	33	30	$null$	$null$	$null$	$null$	$null$	$null$	1.05	1.2	$null$	54	4.2	1.05	6.597	316	23554.3	266.77	$null$	$null$	$null$	$null$	$null$	$null$	$null$	$null$	$null$	0.7	0.08
664	38	38.2	156	46	57.7	N	>= Post-secondary education	Male	38	50.5	3380	35	34	$null$	$null$	$null$	$null$	26	19	0.53	5.6	$null$	134	10	0.93	2.593	112	29054.1	544.64	$null$	$null$	$null$	$null$	$null$	$null$	$null$	$null$	$null$	0.3	<0.07
665	40	$null$	160	47.5	58	N	>= Post-secondary education	Male	40	52	3440	36.5	34	$null$	$null$	$null$	$null$	42	38	0.54	9.8	$null$	101	8.3	0.92	2.526	121	21128.2	409.89	$null$	$null$	$null$	$null$	$null$	$null$	$null$	$null$	$null$	0.6	<0.07
666	38	33.36	163	62	67	Y	>= Post-secondary education	Male	38	49	2720	34	30	$null$	$null$	$null$	$null$	43	17	0.59	83.3	$null$	181	9.8	0.99	5.562	154	14201.8	319.46	$null$	$null$	$null$	$null$	$null$	$null$	$null$	$null$	$null$	<0.3	<0.07
667	38	28.47	150.7	64	79.6	N	>= Post-secondary education	Female	38	48	2580	33.5	30.5	$null$	$null$	$null$	$null$	81	21	0.76	15.1	$null$	128	9.8	1.16	2.044	132	17199.1	313.31	$null$	$null$	$null$	$null$	$null$	$null$	$null$	$null$	$null$	<0.3	<0.07
668	39	34.52	162	86	94	Y	>= Post-secondary education	Male	39	50	2840	33	32	$null$	$null$	$null$	$null$	24	7	0.44	56	$null$	114	8	0.96	1.34	123	12480.1	135.56	$null$	$null$	$null$	$null$	$null$	$null$	$null$	$null$	$null$	<0.3	<0.07
669	37	35.09	152	48	57.6	N	>= Post-secondary education	Male	37	50	3280	35.5	33.5	$null$	$null$	$null$	$null$	42	31	0.63	10.8	$null$	138	10.6	1.1	2.88	186	33595.3	282.38	$null$	$null$	$null$	$null$	$null$	$null$	$null$	$null$	$null$	<0.3	<0.07
670	37	28.51	165	51	60.2	Y	>= Post-secondary education	Male	37	49	2620	32	30	$null$	$null$	$null$	$null$	29	22	0.65	15.5	$null$	104	8.3	0.93	2.346	153	17295.8	155.45	$null$	$null$	$null$	$null$	$null$	$null$	$null$	$null$	$null$	0.6	<0.07
671	39	34.76	161	63	65.4	N	>= Post-secondary education	Male	39	51	3420	35	33.5	$null$	$null$	$null$	$null$	17	14	0.37	15	$null$	72	5.8	0.97	1.198	137	23804	228.86	$null$	$null$	$null$	$null$	$null$	$null$	$null$	$null$	$null$	<0.3	<0.07
672	39	38.97	166.5	63	69	Y	>= Post-secondary education	Male	39	49	2960	34	32	$null$	$null$	$null$	$null$	23	14	0.57	18.9	$null$	172	12	1.08	1.677	142	14612.4	214.4	$null$	$null$	$null$	$null$	$null$	$null$	$null$	$null$	$null$	<0.3	<0.07
673	39	31.54	175.6	61	77.1	N	>= Post-secondary education	Female	39	48	2900	33.5	31	$null$	$null$	$null$	$null$	27	19	0.62	15.7	$null$	105	7.9	0.98	2.321	139	16967.4	159.73	$null$	$null$	$null$	$null$	$null$	$null$	$null$	$null$	$null$	<0.3	0.09
674	39	35.76	155	42	48.3	N	>= Post-secondary education	Male	39	50	3200	33	31	$null$	$null$	$null$	$null$	25	14	0.54	32.5	$null$	70	4.8	0.85	1.06	65	2204.8	78.54	$null$	$null$	$null$	$null$	$null$	$null$	$null$	$null$	$null$	0.3	<0.07
675	39	31.89	164	50	55.7	N	>= Post-secondary education	Female	39	52.5	3220	35.5	34	$null$	$null$	$null$	$null$	21	11	0.4	4.4	$null$	105	7.7	0.87	2.103	62	2785.9	53.26	$null$	$null$	$null$	$null$	$null$	$null$	$null$	$null$	$null$	<0.3	<0.07
676	39	24.25	157	47	52.7	Y	>= Post-secondary education	Female	39	50	2855	32	33	14.9	4.05	10.9	217	20	9	0.4	10.2	101	133	11.7	1.1	1.82	96	17579.4	99.33	35.2	86.9	26.9	31	90.9	7.3	1.7	0	0.1	<0.3	<0.07
677	39	26.74	160	55	59.7	Y	< Post-secondary education	Male	39	48	2375	31	30	$null$	$null$	$null$	$null$	49	10	0.44	7.9	100	152	12.4	1.05	1.021	158	8067.7	54.91	$null$	$null$	$null$	$null$	$null$	$null$	$null$	$null$	$null$	<0.3	<0.07
678	37	30.46	160	64.8	62.8	Y	>= Post-secondary education	Male	37	48	2650	34.5	33.5	11.7	3.08	10.4	181	22	16	0.71	7.3	90	165	10.2	0.88	2.03	128	12114.3	108.14	36.5	118.5	33.8	28.5	72.9	23.7	2	1.3	0.1	<0.3	<0.07
679	39	40.07	158	45	51	N	< Post-secondary education	Female	39	50	3210	34	33	7	4.33	13.8	134	28	22	0.65	8.9	69	148	12.5	0.92	5.555	136	23755.2	288.1	48.5	112	31.9	28.5	65.5	27.7	3.8	2.7	0.3	<0.3	<0.07
680	39	25.85	153	41	49.6	Y	< Post-secondary education	Male	39	50.5	3290	33	32	11.5	4.17	14.2	204	48	5	0.76	5.1	81	127	11.7	1.02	10.254	134	18551.6	107.8	48.9	117.3	34.1	29	79.4	16.7	3	0.7	0.2	<0.3	<0.07
681	40	25.51	164	67	75	Y	>= Post-secondary education	Female	40	50	3570	33.5	34	1.3	4.46	13.7	84	40	15	0.39	7.8	93	188	14.3	1.1	0.881	114	20973.4	189.83	43	96.4	30.7	31.9	42.5	44.9	7.9	3.9	0.8	<0.3	<0.07
682	40	33.55	160	55.8	57	Y	>= Post-secondary education	Male	40	51	3315	33	33	10.9	4.3	12.9	163	23	8	0.79	4.2	87	100	11.7	1.09	1.317	395	25993.4	152.8	45.3	105.3	30	28.5	85.4	10.5	3.2	0.8	0.1	<0.3	<0.07
683	38	40.92	164	65	74.9	N	>= Post-secondary education	Female	38	50	3245	35	35	7.3	4.39	13.8	161	27	16	0.51	11.2	74	177	10.8	0.87	4.055	194	20573.9	211.74	41.7	95	31.4	33.1	67.1	27	4.7	1.1	0.1	<0.3	<0.07
684	38	30.05	163	40	47.9	N	>= Post-secondary education	Female	38	48	2770	34	32	9.7	3.68	10.7	196	28	12	0.62	2.9	100	113	10.6	0.84	3.266	75	47.5	9.18	37.8	102.7	29.1	28.3	85.8	8.3	5.6	0.1	0.2	<0.3	<0.07
685	37	31.43	156	51	56.8	N	>= Post-secondary education	Female	37	48	3140	36	33	10.1	3.79	10.4	182	28	17	0.79	4.7	95	139	11.5	0.87	8.932	48	121.3	17.58	36.6	96.6	27.4	28.4	86.6	9.2	3.5	0.6	0.1	<0.3	<0.07
686	38	36.49	160	78	82.8	Y	>= Post-secondary education	Male	38	50	3370	34.5	33	10.9	5.01	15.5	187	63	25	0.85	0.5	65	121	11.4	1	2.457	139	13802.9	158.6	52.8	105.4	30.9	29.4	82.9	14.2	2.4	0.2	0.3	<0.3	<0.07
687	39	26.03	153	53	60.9	Y	$null$	Female	39	47	2995	32	32.5	12.6	4.06	12.2	190	27	12	0.63	2.7	$null$	142	9	0.72	1.892	86	32182.6	183.43	43.3	106.7	30	28.2	77.2	18.5	3.3	0.9	0.1	<0.3	<0.07
688	38	32.75	147	55	62.1	N	< Post-secondary education	Male	38	48	2890	34	32.5	9.6	4.46	11.6	211	19	13	0.69	10.2	82	155	12.2	0.81	3.208	102	25389.3	169.18	44.2	99.1	26	26.2	69.8	23.3	5.3	1.4	0.2	<0.3	<0.07
689	39	33.72	163	59.5	62.9	N	>= Post-secondary education	Male	39	52	3290	34.5	34	$null$	$null$	$null$	$null$	21	14	0.8	5.3	81	133	15.3	1.09	2.365	107	14279.3	275.38	$null$	$null$	$null$	$null$	$null$	$null$	$null$	$null$	$null$	<0.3	<0.07
690	40	29.31	160	43	50.5	Y	>= Post-secondary education	Female	40	50	2570	33	29	9.7	4.02	13	197	22	12	0.71	7.4	80	160	13.7	1.1	5.613	157	17645	282.51	43.4	108	32.3	30	80.8	15.5	2.9	0.6	0.2	<0.3	<0.07
691	39	22.72	153	61.7	65.3	Y	>= Post-secondary education	Female	39	50	2985	32	33	6.3	4.3	10.7	250	16	11	0.61	15.8	82	134	13.4	1.04	2.554	128	19408.1	145.2	37.6	87.4	24.9	28.5	74.7	19.3	5.2	0.5	0.3	<0.3	<0.07
692	40	30.4	160	54	56	N	>= Post-secondary education	Female	38	51.5	2575	33	30	13.3	4.49	14.2	152	24	10	0.51	9.8	71	157	12.5	1.03	3.042	105	20980.8	130.49	45.5	101.3	31.6	31.2	71.1	23	5	0.7	0.2	<0.3	<0.07
693	37	25.79	160	65	75.3	N	>= Post-secondary education	Female	37	49.5	3030	34	34.5	8.6	4.01	12.1	267	23	10	0.57	14.5	116	134	9.1	0.86	3.715	143	6726.8	65.47	44.3	110.5	30.2	27.3	76.8	19.4	2.7	0.9	0.2	<0.3	<0.07
694	38	32.22	152	59.6	65.4	Y	>= Post-secondary education	Female	38	50	2950	32.5	31.5	9.3	4.36	13.1	198	21	14	1.04	21.6	88	101	10.1	0.87	2.48	113	20064.9	291.05	45.9	105.3	30	28.5	65.1	27.7	6.4	0.6	0.2	<0.3	0.1
695	40	31.62	164	61	62.8	Y	>= Post-secondary education	Male	40	49	3545	36	34	5.3	3.76	11.2	211	21	17	0.82	6.5	73	145	9.7	0.95	1.792	117	19486.6	213.43	41.2	109.6	29.8	27.2	78	18.9	1.9	1	0.2	<0.3	0.1
696	38	26.05	166	54	63.8	N	< Post-secondary education	Female	38	49	2765	33	32	11.8	4.09	12.6	256	17	12	0.55	14.4	83	87	10.6	0.92	0.928	88	16223.1	163.95	40.1	98	30.8	31.4	77.3	17.2	4.9	0.4	0.2	0.3	<0.07
697	39	35.2	160	66	72.6	N	>= Post-secondary education	Male	39	54	3275	35.5	32	5.8	3.97	11.8	125	21	13	0.79	8.6	75	134	13.1	1.04	3.801	171	36112.3	155.9	37.8	95.2	29.7	31.2	71.4	24.8	3.3	0.3	0.2	<0.3	<0.07
698	38	34.27	160	64	78.5	Y	>= Post-secondary education	Male	38	48	2460	32	31	10.4	4.68	12.4	290	23	13	0.78	10.2	78	131	9.6	0.79	2.028	286	12080.7	177.25	42.4	90.6	26.5	29.2	81.8	13	4.3	0.7	0.2	<0.3	<0.07
699	39	30.08	166	50.9	57.9	N	< Post-secondary education	Male	39	54	3505	35	34	8.3	4.15	13.4	194	49	40	1.01	3.3	57	131	10.9	0.92	2.435	158	22538.5	293.87	47.5	114.5	32.3	28.2	68.4	26.7	4.2	0.6	0.1	<0.3	<0.07
700	38	40.06	156	57	64.1	Y	< Post-secondary education	Male	37	51	3030	35	31	7.9	4.24	10.4	205	31	16	0.59	2.8	75	150	11.7	0.86	2.208	119	27867.2	309.91	37	87.3	24.5	28.1	79.6	14.4	5.3	0.6	0.1	<0.3	<0.07
701	38	30.79	160	53	57.4	N	< Post-secondary education	Male	38	49	2645	32.5	31	8.8	3.37	10.4	272	22	17	0.61	2.4	$null$	116	11.2	0.84	2.368	108	14360.4	131.16	39.4	116.9	30.9	26.4	68.9	27	2.6	1.3	0.2	<0.3	<0.07
702	37	21.06	172	60	63	Y	< Post-secondary education	Male	37	50.5	3325	34	33.5	10.4	4.03	12.2	205	18	9	0.62	29.5	85	149	11.6	0.92	2.116	107	17232.8	224.85	39.6	98.3	30.3	30.8	78.7	16.5	4	0.7	0.1	<0.3	<0.07
703	38	26.31	165	61	67.8	N	>= Post-secondary education	Female	38	49	2840	33	33	10.8	3.6	9.4	294	19	7	0.57	3.9	71	167	9.8	0.73	1.363	125	13370.8	107.05	34.6	96.1	26.1	27.2	62	30	5	3	0	<0.3	0.1
704	40	23.79	157	58	65.2	Y	< Post-secondary education	Male	40	51	3305	35	34	9.3	4.06	11.9	343	21	17	0.77	30.6	$null$	139	11	1	2.732	184	19064.1	356.49	42.1	103.7	29.3	28.3	77.8	14.4	2.7	5	0.1	<0.3	<0.07
705	39	26.18	162	46	55.4	Y	< Post-secondary education	Male	39	51.5	3300	34	33.5	10.9	4.67	13.2	210	41	18	0.92	5.5	70	141	11.2	0.94	1.888	159	23058.2	228.67	48.8	104.5	28.3	27	75.9	19.7	3.9	0.3	0.2	<0.3	0.1
706	39	35.91	157	52	62.8	N	>= Post-secondary education	Female	39	52	3745	33	34	6.5	3.77	11.4	141	26	15	0.44	11.4	82	115	9.8	0.89	1.94	111	28184.8	236.58	36.3	96.3	30.2	31.4	77.1	16.7	5.4	0.6	0.2	<0.3	<0.07
707	38	26.74	163	60	75.4	N	< Post-secondary education	Female	37	47.5	2880	33	32.5	10	4.12	11.7	304	19	18	0.49	17.9	$null$	129	10.1	0.82	1.169	155	17712.6	162.09	38.7	93.9	28.4	30.2	74.9	17.4	6.9	0.5	0.3	<0.3	<0.07
708	40	27.52	160	57	66.6	Y	>= Post-secondary education	Female	40	50.5	3380	33	34	11.9	4.13	11.5	211	33	35	0.93	24.1	74	71	7	0.85	6.247	185	50101.1	269.67	41.8	101.2	27.8	27.5	78.8	19	1.5	0.3	0.4	<0.3	<0.07
709	38	30.92	154	53	63.4	N	< Post-secondary education	Male	38	49	3205	35	33	7.3	3.98	10.1	242	22	30	0.53	11.8	77	157	10.6	0.89	2.185	172	24520.2	172.17	36.8	92.5	25.4	27.4	66.6	25.3	6.2	1.5	0.4	<0.3	0.1
710	40	21.48	150	55	73.7	Y	>= Post-secondary education	Female	40	50	3275	33	32	14.3	4.27	13.6	262	20	14	0.61	6	80	134	11	0.79	0.675	196	27655.4	101.22	47.9	112.2	31.9	28.4	86.6	11	2	0.3	0.1	0.5	0.1
711	36	31.63	160	53	58.9	N	>= Post-secondary education	Male	38	49	3065	33.5	30	7.6	3.7	11.5	218	18	15	0.49	8.7	75	148	14.5	1.03	0.406	82	20497.9	213.4	39	105.4	31.1	29.5	75.5	19.9	3.8	0.7	0.1	<0.3	0.1
712	40	34.75	155	47	53	N	< Post-secondary education	Male	40	50	3465	34.5	36	8.7	4.16	9.1	124	24	13	0.69	26.2	100	128	11.8	1.09	1.558	118	33646.7	228.2	35.8	86.1	21.9	25.4	83.8	12.1	3.5	0.5	0.1	0.4	<0.07
713	38	29.33	160	77	79.6	N	>= Post-secondary education	Female	38	49	2680	34	30	7	3.73	11.9	197	26	17	0.79	5.1	79	167	11	0.83	1.993	52	8387.9	143.99	42.2	113.1	31.9	28.2	69.4	26.3	2.4	1.6	0.3	<0.3	<0.07
714	38	34.38	163	81	82.6	N	< Post-secondary education	Female	38	50	3170	35	34	$null$	$null$	$null$	$null$	27	19	0.73	3.4	93	174	9.9	0.74	1.854	75	14800.3	151.59	$null$	$null$	$null$	$null$	$null$	$null$	$null$	$null$	$null$	<0.3	<0.07
715	38	29.36	155	50	55.6	Y	>= Post-secondary education	Female	38	49	2665	35	31	8.4	3.74	10.4	165	15	5	0.45	10.7	94	138	11.3	0.81	0.216	77	131.7	29.14	35.4	94.7	27.8	29.4	76	18.7	4.9	0.2	0.2	<0.3	<0.07
716	39	30.82	160	62	69.9	N	< Post-secondary education	Male	39	49	3080	36	33	13.7	3.99	10.2	322	32	21	0.73	11.1	76	164	10.1	0.9	3.406	129	15290.6	195.42	38.5	96.5	25.6	26.5	80.3	17.8	0.8	1	0.1	<0.3	0.1
717	39	25.4	149	44	55	N	>= Post-secondary education	Female	39	50	3280	33	33	8.1	4.39	12.6	206	16	9	0.79	3.1	72	156	11.5	0.88	4.852	125	19876.5	249.45	45.1	102.7	28.7	27.9	$null$	$null$	$null$	$null$	$null$	<0.3	<0.07
718	40	27.83	155	50	62.3	Y	>= Post-secondary education	Male	40	51	3320	32	33	6.2	3.95	11.4	262	14	7	0.57	16.7	94	119	11.4	1	3.3	132	27182	2859.5	37.4	94.7	28.9	30.5	73.7	19.5	5.8	0.8	0.2	<0.3	<0.07
719	39	37.59	155	53	63.7	N	< Post-secondary education	Female	39	57	3465	34	34	7.3	3.79	8.5	209	15	9	0.49	8.7	84	120	11.6	1.07	0.016	63	24651.7	283.34	29.7	78.4	22.4	28.6	78	16.4	3.8	1.5	0.3	<0.3	<0.07
720	40	31.59	153	47	64.45	N	< Post-secondary education	Female	40	46	2390	33.5	31.5	12.4	4.08	11.3	249	18	10	0.78	15	72	136	12.5	0.96	2.29	107	19896	135.64	39.7	97.3	27.7	28.5	74.4	17.7	6.4	1.3	0.2	<0.3	<0.07
721	37	34.51	165	58	62.7	N	< Post-secondary education	Male	37	49	2840	33	30	6.2	3.88	11.6	196	54	10	0.13	0.5	97	19	7.2	0.74	12.056	218	5674.1	180.79	35.8	92.3	29.9	32.4	85.3	9.6	4.9	0.2	0	1.2	2.2
722	40	28.29	155	40	44.8	N	< Post-secondary education	Female	40	48	2545	31.5	31	7.6	4.03	8.9	228	20	12	0.82	2.5	$null$	128	12.8	1.14	1.662	213	47292.1	247.7	36.7	91.1	22.1	24.3	$null$	$null$	$null$	$null$	$null$	<0.3	0.1
723	40	30.82	161	58	71.7	Y	>= Post-secondary education	Female	40	50	3215	34	34	13.7	4.59	14.1	142	27	16	0.75	3.9	$null$	127	11.3	1.02	1.98	239	14640.4	120.09	51.3	111.8	30.7	27.5	$null$	$null$	$null$	$null$	$null$	<0.3	0.1
724	39	28.89	152	42.5	47.9	Y	>= Post-secondary education	Female	39	50	2875	34	33.5	11.9	4.45	12.7	266	39	45	0.6	8.4	$null$	108	9.7	1.06	1.108	107	18812.4	232.03	46.8	105.2	28.5	27.1	$null$	$null$	$null$	$null$	$null$	<0.3	<0.07
725	37	27.32	150	70	72	N	< Post-secondary education	Male	37	49	2655	34	30	11.9	4.11	11	251	28	16	0.94	7.4	79	227	12.2	0.87	2.587	168	17297.3	185.67	39.1	95.1	26.8	28.1	58	37	3	2	0	<0.3	0.1
726	40	37.09	157	51.1	64.4	N	< Post-secondary education	Male	40	50	3320	36	33.5	6.9	3.66	11.2	215	34	17	0.6	3.1	68	140	9.6	0.89	1.349	117	20894.7	185.2	42.4	115.8	30.6	26.4	72	23	1	3	0	<0.3	<0.07
727	39	33.4	160	52	56.3	N	< Post-secondary education	Female	39	49	2660	31.5	31	7	4.58	9.1	304	13	10	0.58	7.1	88	160	12.8	0.98	9.072	68	15609	245.11	33.1	72.3	19.9	27.5	76.8	17.5	4.9	0.7	0.1	<0.3	<0.07
728	38	22.87	163	56	67.2	Y	< Post-secondary education	Female	38	52	3150	35	32	8.7	4.36	13.6	206	43	21	1.1	18	92	116	11.8	1.11	2.816	142	27243.5	266.58	47.2	108.3	31.2	28.8	74.6	19.7	3.4	1.8	0.5	<0.3	<0.07
729	37	22.48	158	58	67.1	N	< Post-secondary education	Male	37	47	3085	33.5	32	10.1	4.29	12.3	204	41	37	0.78	18.8	83	111	8.3	0.85	0.396	83	18164.4	292.71	45.7	106.5	28.7	26.9	74.3	15.1	7.3	3.2	0.1	<0.3	<0.07
730	38	30.31	166	75	84.3	Y	>= Post-secondary education	Male	38	49	3220	33	33	9.6	4.06	12.1	214	21	20	0.49	11.3	87	169	12.6	0.91	2.989	126	11604.6	124.27	38.3	94.3	29.8	31.6	79.2	14.2	4.9	1.6	0.1	<0.3	<0.07
731	39	23.36	153	43	49.9	Y	< Post-secondary education	Male	39	51	3745	35	35.5	6.2	3.44	10.4	176	22	11	0.54	57.9	139	79	9.4	0.83	2.181	111	14978.5	303.65	35.5	103.2	30.2	29.3	76.9	19.4	2.9	0.6	0.2	<0.3	<0.07
732	40	29.78	155	42	54.5	Y	>= Post-secondary education	Female	40	51	3080	33.5	33.5	8.5	3.35	10.6	285	27	15	0.53	10.7	83	147	9.9	0.92	1.727	161	39855.9	188.49	34.6	103.3	31.6	30.6	76	18.5	4.2	1.2	0.1	<0.3	<0.07
733	38	33.46	153	42.4	46	N	>= Post-secondary education	Female	39	51	3200	34	31.5	8.1	3.84	11.7	153	18	12	0.73	59.5	95	97	11.7	0.94	2.001	158	4951.2	326.53	42.2	109.9	30.5	27.7	81.4	16.9	1.2	0.4	0.1	<0.3	<0.07
734	38	33.27	158	53	59.5	N	>= Post-secondary education	Male	38	50	3160	32	33	$null$	$null$	$null$	$null$	52	20	0.66	5.2	$null$	130	13.6	0.98	1.559	128	18398.4	3087.49	$null$	$null$	$null$	$null$	$null$	$null$	$null$	$null$	$null$	<0.3	<0.07
735	39	30.59	155	72	79.6	N	< Post-secondary education	Female	39	50	2730	32	32	7.6	4.27	11.9	182	30	20	0.53	205.2	145	139	10.8	0.84	1.351	110	21279.4	167.14	39.6	92.7	27.9	30.1	71.5	24.2	3	1.2	0.1	<0.3	<0.07
736	38	29.77	162	43	48.6	Y	>= Post-secondary education	Male	38	49	2655	32.5	30	6	3.5	10.6	145	26	19	0.7	27.6	100	117	11.2	0.92	2.506	138	37757.4	2687.94	35.1	100.3	30.3	30.2	73.5	21.9	4.3	0.3	0	<0.3	<0.07
737	38	21.32	168	65	70	N	< Post-secondary education	Male	38	50	3285	33	33	8.4	3.82	8	264	14	7	0.4	10.9	79	198	13.5	0.88	4.763	140	26826.1	133.98	29.4	77	20.9	27.2	73.1	22.1	3.3	1.3	0.2	<0.3	<0.07
738	38	33.73	146	46.3	52.8	N	< Post-secondary education	Female	38	48.5	2915	33	31.5	4.6	3.68	10.3	238	23	12	0.64	3.2	$null$	110	12.6	0.91	8.639	92	18116.6	148.57	35.4	96.2	28	29.1	49.5	41.6	6.5	2	0.4	0.3	<0.07
739	39	25.97	155	49	59.9	Y	< Post-secondary education	Male	39	50	3615	34	34	16.9	4.12	11.1	250	20	13	0.64	5.3	$null$	149	12.4	0.8	0.943	140	16639.5	110.99	40.7	98.8	26.9	27.3	91.2	6.6	1.6	0.5	0.1	<0.3	<0.07
740	39	29.86	158	47.5	55.3	N	>= Post-secondary education	Male	39	50	3325	33.5	33.5	10	4.21	13.7	174	23	16	0.64	4.4	91	113	12.8	1.36	3.956	154	57857.6	320.63	42.5	101	32.5	32.2	72.1	22.6	4.7	0.3	0.3	<0.3	<0.07
741	38	25.26	163	50	55	N	>= Post-secondary education	Male	38	52.5	3120	33	32	10.8	4.12	12.7	175	$null$	$null$	0.81	0.7	88	$null$	$null$	0.97	$null$	$null$	$null$	$null$	45.1	109.5	30.8	28.2	92	6.1	1.7	0.2	0	QNS	QNS
742	38	31.58	155	48	57.8	N	< Post-secondary education	Male	38	51	3320	32.5	33.5	9.4	3.36	11	101	31	18	0.65	0.9	73	94	11.4	1.06	2.111	184	41533.7	307.4	38.6	114.9	32.7	28.5	56.3	39.2	3.9	0.4	0.2	<0.3	<0.07
743	39	30.97	158	48	53.1	N	>= Post-secondary education	Female	38	49	2770	32	33	5.4	3.96	9.6	419	19	8	0.81	3.6	73	118	10	0.95	0.941	124	20626.6	139.25	36	90.9	24.2	26.7	73	21.7	4.2	0.9	0.2	<0.3	<0.07
744	37	31.13	160	47	53.3	N	>= Post-secondary education	Male	37	50	3355	34	32	5.4	3.42	8.9	241	25	15	0.65	1.6	81	151	12	1.04	4.748	124	$null$	318.19	36.7	107.3	26	24.3	67.2	28.9	2.8	0.9	0.2	<0.3	0.12
745	40	24.08	163	51	60.7	Y	< Post-secondary education	Male	40	52	3430	35	34	14.4	4.27	13.4	237	25	24	0.83	6.7	$null$	110	13.7	1.09	0.908	180	36311.4	231.63	45.7	107	31.4	29.3	75.4	19	4.4	1	0.2	<0.3	<0.07
746	38	35.38	150	58	65	N	< Post-secondary education	Male	38	52	4280	38	39	5.5	4.06	10.2	220	24	13	0.79	5.7	85	141	13.3	1.16	3.229	244	60880.7	490.74	37.5	92.4	25.1	27.2	62.7	28.9	5.8	2.4	0.2	<0.3	<0.07
747	39	35.93	158	52	56.3	N	>= Post-secondary education	Female	39	49.5	2980	32	33.5	11.1	4.94	13.1	177	22	13	0.62	13.4	$null$	117	11.9	1.02	0.067	198	22489.2	133.89	42.9	86.8	26.5	30.5	$null$	$null$	$null$	$null$	$null$	<0.3	<0.07
748	38	33.84	155	61	70.6	N	>= Post-secondary education	Female	38	48	3100	35	33	8.4	3.28	10.9	199	26	24	0.66	9.1	$null$	84	7.9	0.89	1.511	102	16032.8	150.8	36.6	111.6	33.2	29.8	78	17.7	3.5	0.7	0.1	<0.3	<0.07
749	39	30.05	160	71	77	N	< Post-secondary education	Female	37	50	3025	33	32	5.6	5.53	14.1	192	15	9	0.55	7.7	49	181	13.2	1.04	0.662	159	19053.1	208.47	56.3	101.8	25.5	25	76.8	20.7	1.4	0.9	0.2	<0.3	<0.07
750	40	26	156	39	53	N	< Post-secondary education	Male	39	47	2835	34.5	33	10.6	3.87	11.4	399	26	17	0.69	2.1	80	132	10.2	0.99	4.178	201	18195.2	293.02	42.6	110.1	29.5	26.8	85.1	12.6	1.6	0.6	0.1	<0.3	<0.07
751	38	19.04	153	80	88	N	< Post-secondary education	Female	38	47	3120	33	32.5	15.4	3.99	10.5	430	38	20	0.75	$null$	$null$	164	12.5	$null$	$null$	128	10221.1	103.27	40.3	101	26.3	26.1	$null$	$null$	$null$	$null$	$null$	<0.3	<0.07
752	40	30.3	155	45	57.1	Y	< Post-secondary education	Female	40	49	3110	33.5	33	11.1	4.51	10.6	290	19	13	0.61	64.7	91	123	8.1	0.78	2.565	113	16409.1	172.85	35.8	79.4	23.5	29.6	74.9	20.7	3.9	0.3	0.2	<0.3	<0.07
753	39	29.57	159	64	71.2	N	< Post-secondary education	Female	39	47	2985	33.5	32	13.2	4.05	10.1	223	28	20	0.75	5.6	92	123	9.8	0.76	1.094	113	410.1	13.74	37.5	92.6	24.9	26.9	70	26	3	1	0	<0.3	<0.07
754	39	39.18	157	57	67	N	>= Post-secondary education	Male	39	50	3435	34.5	34	12.8	5.02	10	260	21	14	0.57	28.6	126	106	10.4	0.87	1.008	184	14987.1	125.11	38.1	75.9	19.9	26.2	81.6	13.7	3.7	0.8	0.2	<0.3	<0.07
755	38	17.92	158	67.7	74	Y	< Post-secondary education	Male	38	50	3010	33	31	13.4	3.94	8.5	370	23	13	0.58	13.6	90	122	11.3	0.99	1.714	183	13522.6	101.41	32.5	82.5	21.6	26.2	$null$	$null$	$null$	$null$	$null$	<0.3	<0.07
756	38	27.63	163	50	58.4	N	>= Post-secondary education	Male	38	51.5	3150	34.5	32.5	8.1	3.85	12.1	188	26	18	0.5	5	27	103	11.8	1.08	1.676	120	13087.7	251.36	39.4	102.3	31.4	30.7	70.7	20.9	6.6	1.6	0.2	<0.3	<0.07
757	39	27.14	165	50	56	Y	>= Post-secondary education	Female	39	51	3250	32.5	34	8.4	4.44	14.4	159	30	17	0.68	5.1	47	101	13.9	1.2	0.972	118	21761.4	211.53	48.8	109.9	32.4	29.5	81	15.6	2.7	0.5	0.2	<0.3	<0.07
758	38	22.08	160	60	77.9	N	< Post-secondary education	Male	38	49	2980	35	34	8.6	4.1	12	320	43	27	0.39	2.5	89	158	10.1	0.75	4.274	103	12550.7	261.88	38.1	92.9	29.3	31.5	66.8	22.4	8.2	2.4	0.2	<0.3	<0.07
759	39	31.61	155	63	73.2	Y	< Post-secondary education	Female	39	49	2910	32	32	8.2	4.22	9.2	433	30	16	0.77	16	71	231	12.5	1.02	2.258	119	14138.8	140.61	34.8	82.5	21.8	26.4	80.5	13.7	4.9	0.7	0.2	<0.3	<0.07
760	40	25.4	160	63	68.9	Y	>= Post-secondary education	Male	40	50	3040	34	33	7.5	4.01	10.8	128	22	15	0.59	10.3	84	135	11.1	1.1	4.122	134	24157.3	64.46	34.4	85.8	26.9	31.4	73.9	20.2	5.1	0.7	0.1	<0.3	<0.07
761	40	22.27	169	52	58	N	< Post-secondary education	Male	39	50	3285	33.5	34	8.9	4.36	13.4	190	25	14	0.54	8.7	77	146	11.2	1.03	2.871	210	15623.7	151.74	40.1	92	30.7	33.4	69.5	23.2	6.5	0.7	0.1	<0.3	<0.07
762	39	33.8	153	61	71.1	N	>= Post-secondary education	Female	39	51	3210	33.5	32.5	7.8	4.51	11.8	246	23	17	0.63	6	52	190	10.3	0.93	1.176	188	24329.5	266.45	41.5	92	26.2	28.4	73.7	19.3	6.5	0.4	0.1	<0.3	<0.07
763	40	20.26	167	48	54.2	N	< Post-secondary education	Male	40	50	3050	34.5	34	8.4	4.24	11.3	312	36	11	0.8	4.3	92	109	13.7	1.11	2.065	118	$null$	130.39	44.8	105.7	26.7	25.2	71.3	22.8	4.1	1.6	0.2	QNS	QNS
764	38	31.09	154	47	54.6	N	>= Post-secondary education	Male	38	50	3050	35	34	12.4	3.31	10.1	302	22	15	0.55	85	2.5	77	9.9	0.89	0.578	39	26.8	7.35	34.7	104.8	30.5	29.1	85	10.2	4.2	0.4	0.2	<0.3	<0.07
765	38	37.06	158	60	70	N	< Post-secondary education	Male	38	48.5	2900	36	31	9.9	3.65	10	315	26	15	0.7	114	34	73	9.6	0.93	1.089	36	46.3	2.78	34.7	95.1	27.4	28.8	90.8	6.5	2.1	0.5	0.1	<0.3	<0.07
766	37	27.03	168	59	71	N	< Post-secondary education	Male	37	49	2680	34.5	30.5	11.7	4.29	13.1	228	23	21	0.57	95	66.8	138	11.7	1.11	1.014	224	20818.3	196.13	44.8	104.4	30.5	29.2	71.9	20.2	5.9	1.7	0.3	<0.3	<0.07
767	40	31.98	159	49	60.8	N	< Post-secondary education	Male	40	54	3425	35	34	7.3	4.37	10.4	321	26	15	0.51	70	3.4	74	7	0.94	0.786	136	25273.4	279.04	36	82.4	23.8	28.9	75.9	16.9	6.1	1	0.1	<0.3	<0.07
768	40	24.36	163	72	79.6	Y	>= Post-secondary education	Male	40	51.5	3630	35	35	7.8	4.09	12.1	190	23	21	0.46	15	73	130	10.5	0.86	1.681	221	39220.9	399.22	40.1	98	29.6	30.2	76.9	15.7	6.8	0.6	0	<0.3	<0.07
769	40	28.39	174	70	85	N	>= Post-secondary education	Female	40	51	3570	34.5	36	11.2	4.37	12.8	393	19	20	0.76	$null$	12.1	160	10.7	0.89	3.926	219	28753.9	107.02	46.8	107.1	29.3	27.4	70.8	25.1	3.2	0.5	0.4	<0.3	<0.07
770	39	30.59	160	51	66	Y	>= Post-secondary education	Male	39	49	2860	32.5	31	10.4	4.8	14.5	177	21	15	0.5	14.8	85	194	11.6	1	6.472	152	25695.5	222.81	44.3	92.3	30.2	32.7	70.8	22	5.9	1.2	0.1	<0.3	<0.07
771	40	29.04	154	43	54	Y	>= Post-secondary education	Female	40	48	2755	31.5	30	7.8	3.85	12	100	83	60	0.87	2	$null$	127	10.6	0.9	1.72	221	18792.3	95.72	42.6	110.6	31.2	28.2	80.3	14.2	4.9	0.5	0.1	<0.3	<0.07
772	38	22.67	156	60	73	N	< Post-secondary education	Male	38	46	2555	32	30	9.7	3.88	10.9	431	31	33	0.5	19.5	112	133	8.4	0.91	3.116	156	18874.7	125.58	35.1	90.5	28.1	31.1	60.6	31.3	4.1	3.6	0.4	<0.3	<0.07
773	38	34.08	158	47	55	Y	>= Post-secondary education	Female	38	49	2765	31	31	9.6	3.94	11.2	240	25	23	0.87	4.4	$null$	106	11.9	1.08	4.346	135	43641.2	289.66	38.8	98.5	28.4	28.9	74.1	21.2	4.2	0.4	0.1	<0.3	<0.07
774	37	30.93	164	63	72	N	>= Post-secondary education	Male	37	50	3330	35	35	11.1	4.3	12.5	287	24	16	0.66	7.8	$null$	165	13.9	1.1	2.04	165	20119.3	180.21	45.8	106.5	29.1	27.3	76.9	17.8	3.7	1.4	0.2	<0.3	<0.07
775	38	42.56	157	49	57	N	>= Post-secondary education	Male	38	48	2815	32	32.5	9.7	4.1	12.8	216	22	14	0.68	32.4	98	181	14.7	1.12	1.134	115	26504.4	170.1	44.9	109.5	31.2	28.5	84.2	12.6	2.3	0.8	0.1	<0.3	<0.07
776	40	31.78	163	54	63.9	N	>= Post-secondary education	Male	40	52.5	3500	35	35	10	4.27	14.2	180	46	41	0.98	4.7	68	66	11.2	1.41	0.161	155	27709.4	126.75	49	114.8	33.3	29	75.6	19.7	3.6	0.9	0.2	<0.3	<0.07
777	38	32.16	158	65.2	76.7	Y	>= Post-secondary education	Female	38	48.5	3040	32	30	7.8	3.89	12.8	149	22	15	0.61	11.8	$null$	121	9	0.93	1.537	195	24601	124.14	40.1	103.1	32.9	31.9	72.3	21.2	4.9	1.3	0.3	<0.3	<0.07
778	40	21.91	153	63	75	Y	< Post-secondary education	Female	40	47	3420	33.5	34	6.8	5.8	8.7	215	32	22	0.69	9.8	86	139	14.4	1.17	2.715	138	22999.4	246.31	33.7	58.1	15	25.8	71.2	24.9	3.2	0.6	0.1	0.3	<0.07
779	40	32.28	164	50	59	N	>= Post-secondary education	Male	40	52.5	3560	34.5	32.5	8.4	4.23	12.5	172	28	26	0.71	16.9	99	84	9.1	1.01	7.3	235	28132	214.04	41.1	97.2	29.6	30.4	79.4	11.3	7.3	1.9	0.1	0.4	<0.07
780	39	29.28	163	59	72	N	>= Post-secondary education	Male	39	52.5	3020	34.5	32.5	13	4.1	12.1	287	16	12	0.68	6.8	37	111	8.8	0.98	1.664	139	29086.1	183.74	40.3	98.3	29.5	30	77.1	16.4	5.4	0.8	0.3	<0.3	<0.07
781	40	28.89	160	57	78	Y	>= Post-secondary education	Male	40	50.5	3480	33	34	7.3	3.97	12	283	27	30	0.6	6.1	$null$	106	7.7	0.94	4.404	209	18848.6	112.84	40	100.8	30.2	30	68.6	28	3	0.3	0.1	0.3	<0.07
782	40	25.96	152	49	68	Y	>= Post-secondary education	Female	40	48.5	2855	30.5	31	6.9	3.7	11.2	204	25	14	0.52	10.8	$null$	131	10.6	1.01	1.543	159	24487.8	186.89	37.2	100.5	30.3	30.1	75.6	19.7	4.5	0.1	0.1	0.5	<0.07
783	37	36.72	160	52	67	N	>= Post-secondary education	Male	37	50	2980	35	32	9.5	3.98	12.3	273	16	10	0.46	10.4	$null$	123	10.4	1	1.974	124	15937.7	109.75	41	103	30.9	30	66.3	26.8	6.1	0.6	0.2	0.4	<0.07
784	39	31.11	155	45	56	Y	>= Post-secondary education	Female	39	48.5	2830	31.5	30.5	13.4	3.81	12.8	164	44	20	0.88	9.1	$null$	103	13.6	1.46	3.608	113	19115	242.03	46.3	121.5	33.6	27.6	92.1	6.6	1	0.2	0.1	<0.3	<0.07
785	38	28.57	155	57	76	Y	>= Post-secondary education	Male	40	50	3185	33	35	9.3	4.03	11.4	285	22	17	0.56	19.7	$null$	145	9.4	0.93	2.292	179	29020.3	180.97	38.7	96	28.3	29.5	78.1	14.3	6.5	0.9	0.2	0.3	<0.07
786	39	29.1	160	48	69	Y	< Post-secondary education	Male	39	52	3360	33	32	$null$	$null$	$null$	$null$	22	12	0.45	16	88	143	8.3	0.95	2.479	187	36299	236.29	$null$	$null$	$null$	$null$	$null$	$null$	$null$	$null$	$null$	<0.3	<0.07
787	38	37.52	171	70	78	N	< Post-secondary education	Female	38	48.5	2750	33.5	31.5	3.4	4.52	13.9	171	141	33	0.82	0.7	$null$	128	13.9	1.18	0.405	96	22467.3	194.68	44.7	98.9	30.8	31.1	63.1	29.4	5.2	2	0.3	<0.3	<0.07
788	39	20.86	154	42	54.4	N	>= Post-secondary education	Male	39	48	2730	32	32.5	7.6	4.22	13.3	172	41	53	1.02	3.1	$null$	121	12.4	1.23	3.151	200	52214.6	286.42	47.9	113.5	31.5	27.8	60.8	37.5	1.1	0.5	0.1	<0.3	<0.07
789	40	33.2	154	55.5	65	N	< Post-secondary education	Female	40	51	3070	32	32.5	9	4.93	13.1	163	49	55	0.8	15.7	56	112	9	0.89	4.058	212	21086.4	159.72	47.2	95.7	26.6	27.8	63.2	29.7	5.9	1.1	0.1	<0.3	<0.07
790	39	31.18	160	48	58.4	N	< Post-secondary education	Female	39	44	2350	30	29.5	10.2	4.06	10.3	331	42	31	0.65	11.6	97	87	10.5	1.14	1.66	101	18836.8	49.43	35.9	88.4	25.4	28.7	81.4	13.5	4.9	0.1	0.1	<0.3	<0.07
791	39	27.48	162	69	85	N	>= Post-secondary education	Female	39	52	3150	33	33.5	11.1	3.93	10.1	229	33	18	0.76	11.2	$null$	113	14.4	1.2	0.443	130	17646.3	80.05	40.5	103.1	25.7	24.9	$null$	$null$	$null$	$null$	$null$	0.3	<0.07
792	40	21.95	163	64	90.7	N	< Post-secondary education	Female	40	51.5	3750	35	36	14.9	4.44	10	213	21	13	0.63	24.9	$null$	116	10.4	1.06	2.255	88	3206.1	28.79	40.6	91.4	22.5	24.6	$null$	$null$	$null$	$null$	$null$	<0.3	<0.07
793	40	38.58	157	48	61	N	>= Post-secondary education	Female	40	50	3170	33	34	8.2	4.45	12.8	169	20	14	0.57	20.6	$null$	170	11.6	1.04	2.439	260	25085.6	126.48	43.4	97.5	28.8	29.5	78.8	14.6	5.2	1.2	0.2	<0.3	<0.07
794	40	$null$	158	50	81	N	>= Post-secondary education	Female	40	52	3895	35	34	6.9	3.69	11.7	286	64	26	0.78	4.2	$null$	152	10.7	1.08	0.663	103	22338	153.09	46.3	125.5	31.7	25.3	94.5	1.4	1.2	2.6	0.3	<0.3	<0.07
795	38	25.75	156	48.5	56	N	>= Post-secondary education	Female	38	52	3280	34	34	9.7	3.87	8.5	376	54	11	0.88	0.5	67	107	12	0.92	2.416	108	20841.2	159.11	38.7	100	22	22	$null$	$null$	$null$	$null$	$null$	<0.3	<0.07
796	39	35.26	160	54	58.3	N	>= Post-secondary education	Female	39	50	2870	34	32	8.3	3.36	9.6	207	21	11	0.52	22.9	93	83	8.3	1.04	1.174	85	29037.2	164.18	36	107.1	28.6	26.7	82.4	12.1	4.8	0.6	0.1	<0.3	<0.07
797	39	30.92	155	47	55	N	< Post-secondary education	Male	39	50	2800	33	32	8	3.91	11	131	12	6	0.52	9.5	87	134	8.9	0.98	2.396	124	$null$	173.72	40.5	103.6	28.1	27.2	$null$	$null$	$null$	$null$	$null$	QNS	<0.07
798	40	32	152	44.2	51	N	$null$	Male	40	51	2800	33	32.5	16.3	4.04	11.6	169	22	12	0.48	13.9	91	128	10.8	1	1.506	106	24594.5	264.62	37.9	93.8	28.7	30.6	75.7	17.5	5.5	1.2	0.1	<0.3	<0.07
799	40	33.71	156	58.6	67.7	N	$null$	Male	39	52	2800	32	31	10.6	5.05	10.9	307	25	16	0.54	42.5	81	129	11.1	0.9	1.132	92	20975.9	129.21	36.9	73.1	21.6	29.5	79.1	15.7	4.2	0.9	0.1	<0.3	<0.07
800	40	34.44	158	53.1	63.4	N	>= Post-secondary education	Male	39	51.5	3090	34	31.5	4.1	3.66	11.7	105	49	30	1.11	2.3	58	67	9.6	0.88	1.442	107	16190.9	260.68	41.3	112.8	32	28.3	68.9	26.7	4	0.2	0.2	<0.3	0.09
801	37	22.28	160	60.8	68	Y	>= Post-secondary education	Male	37	47	3200	33	32	7.4	4.17	12.3	228	38	37	0.75	20.6	116	141	11.3	0.97	3.294	142	24130.2	278.15	43.4	104.1	29.5	28.3	$null$	$null$	$null$	$null$	$null$	0.3	0.1
802	37	34.02	160	48.6	57	N	$null$	Female	37	50	2650	34.5	32	7	3.47	11.1	149	25	13	0.65	1	$null$	84	8.5	0.72	4.509	58	65.8	7.33	41.9	120.7	32	26.5	79.8	16.6	2.6	0.7	0.3	1.3	<0.07
803	38	37.8	158	39.2	46.4	N	$null$	Female	40	51	3015	33	33	5.9	3.68	8.5	261	21	12	0.57	9.3	$null$	141	10.8	0.96	4.704	126	29552.6	249.45	33.6	91.3	23.1	25.3	$null$	$null$	$null$	$null$	$null$	<0.3	<0.07
804	40	26.4	165	65.5	77	Y	>= Post-secondary education	Male	40	52	3690	34.5	34	11.8	4.35	11.9	186	33	40	0.65	11.5	97	104	8.2	1.03	1.792	135	16465.4	172.7	40.2	92.4	27.4	29.6	78.2	15.5	5.8	0.3	0.2	<0.3	<0.07
805	38	22.01	160	54.2	54.7	Y	< Post-secondary education	Female	38	47	2735	32.5	32	9	3.57	9.1	422	20	13	0.61	6	$null$	181	12.3	1.03	2.599	135	23010.1	$null$	36.3	101.7	25.5	25.1	$null$	$null$	$null$	$null$	$null$	<0.3	<0.07
806	37	32.26	169	82.5	86	N	$null$	Female	37	51	3280	35	33.5	10.9	4.01	11.1	211	33	12	$null$	3.7	$null$	49	9.8	1.32	5.309	172	2917.3	312.84	43.1	107.5	27.7	25.8	$null$	$null$	$null$	$null$	$null$	0.4	<0.07
807	38	28.96	158	54.8	64.6	Y	>= Post-secondary education	Female	38	50	3035	31.5	32	7.2	3.95	10.9	265	33	21	0.89	1.5	80	126	10.5	0.88	1.235	171	27141.6	219.64	38.9	98.5	27.6	28	69.8	24.2	4.7	1.2	0.1	<0.3	<0.07
808	38	30.9	166	50	58	N	>= Post-secondary education	Female	38	52	3080	32	33	8.3	4.24	11.6	279	24	21	0.59	11	88	113	12.4	1.15	3.018	94	19747.4	245.06	37.2	87.7	27.4	31.2	70.4	22.3	6.3	0.8	0.2	<0.3	<0.07
809	40	31.81	166	75	88	Y	< Post-secondary education	Male	40	52	3360	33.5	32	5	3.54	10.4	222	32	15	0.46	2.6	85	85	10.3	0.89	2.127	128	12820.2	146.78	33.1	93.5	29.4	31.4	63.8	26.2	8.2	1.6	0.2	<0.3	<0.07
810	37	32.58	154.7	42.4	47.9	N	>= Post-secondary education	Male	38	49	3055	35	34	6.6	3.34	10.5	166	26	10	0.77	2.7	84	108	11.2	0.89	2.176	100	18441	263.59	40.1	120.1	31.4	26.2	$null$	$null$	$null$	$null$	$null$	<0.3	<0.07
811	40	39.25	158	56	69	N	< Post-secondary education	Male	40	51	3345	34	34	6.2	4.29	12.9	156	43	19	0.78	7	71	144	11.2	0.99	3.84	134	14144.2	274.58	45.6	106.3	30.1	28.3	70.2	25.6	3.4	0.6	0.2	<0.3	<0.07
812	39	$null$	166	56.9	70.5	N	>= Post-secondary education	Male	39	51.5	3105	33	31	3.7	3.87	11.9	111	22	22	0.53	8.8	84	117	12.5	1.04	3.306	109	10492.5	191.32	38.8	100.3	30.7	30.7	70.5	23.9	4.8	0.8	0	<0.3	<0.07
813	40	36.37	165	66.2	66.2	N	>= Post-secondary education	Male	40	53	3300	35	31	10.6	3.94	13	144	55	19	0.66	3.3	$null$	97	7.7	0.88	1.825	81	$null$	$null$	45	114.2	33	28.9	$null$	$null$	$null$	$null$	$null$	<0.3	<0.07
814	40	39	162	67.4	70.8	N	>= Post-secondary education	Male	40	54	3260	35	34	5.7	3.77	10.6	191	22	13	0.65	76.3	126	134	13	1.07	0.833	114	22513.3	251.82	35.2	93.4	28.1	30.1	82.5	13.3	3.1	0.9	0.2	<0.3	<0.07
815	37	26.37	155	49	49	N	>= Post-secondary education	Male	37	48	2855	34.5	32	2.9	4.11	10.3	309	25	12	0.48	10.6	80	140	11.1	1.02	1.801	104	15152.4	224.13	32.8	79.8	25.1	31.4	53	37	7.9	1.4	0.7	<0.3	<0.07
816	35	28.84	168	71.1	82	N	< Post-secondary education	Male	37	52	2840	35	32	9.4	4.7	11.6	287	60	17	0.96	25.6	109	102	9.7	0.93	1.72	83	13972.4	142.78	43.2	91.9	24.7	26.9	84.6	11.5	3	0.7	0.2	<0.3	<0.07
817	40	27.66	160	56.3	60.8	Y	>= Post-secondary education	Male	40	52	2835	33	31.5	12.8	3.94	10.9	279	49	21	0.91	9.5	85	93	10.7	1.15	2.887	98	$null$	88.17	39.5	100.3	27.7	27.6	87.2	10.4	1.8	0.4	0.2	<0.3	<0.07
818	37	35.12	160	57.1	62.8	Y	< Post-secondary education	Female	38	49.5	3014	32	33	5.9	4.16	10.7	258	20	6	0.57	9.1	94	113	10.9	1.05	0.021	113	32697.8	186.52	37.4	89.9	25.7	28.6	66.8	27.1	5.6	0.3	0.2	<0.3	<0.07
819	38	32.89	160	45	55.5	N	>= Post-secondary education	Male	38	49	3025	33	32	8.4	3.48	10.8	201	42	20	0.45	8.2	141	102	13.5	1.19	1.232	89	2804.4	47.8	34.1	98	31	31.7	80.4	14.2	4.2	1.1	0.1	<0.3	<0.07
820	39	35.13	165	75.5	79.3	N	< Post-secondary education	Female	39	50	3325	33.5	34	7.5	4.42	12.3	332	20	15	0.54	147.4	145	88	6.7	0.91	0.628	227	16328.4	269.71	39.8	90	27.8	30.9	71.3	22.9	4.7	0.8	0.3	0.6	<0.07
821	39	29.66	158	79	87.5	Y	>= Post-secondary education	Male	39	46	3738	35	34	7.7	4.35	12.5	202	41	12	0.84	63.6	84	124	8.1	0.91	3.936	385	21728	276.45	47.3	108.7	28.7	26.4	67.6	30.3	1.3	0.7	0.1	0.5	<0.07
822	39	30.85	166	65.1	78	Y	>= Post-secondary education	Male	39	54.5	3460	34	33	8.9	4.73	13.9	301	20	12	0.82	16.6	84	141	11	0.9	2.757	179	18665.4	292.7	47.6	100.6	29.4	29.2	$null$	$null$	$null$	$null$	$null$	<0.3	<0.07
823	40	37.78	158	59.7	75.6	N	< Post-secondary education	Female	40	47	2710	31	32	10	3.86	11.6	244	46	21	0.73	2.3	74	112	9.7	1.05	1.629	109	9177.3	82.85	39.7	102.8	30.1	29.2	85.4	11.7	2.6	0.2	0.1	0.9	<0.07
824	39	34.43	161	57	64.6	Y	>= Post-secondary education	Male	39	50	3155	32.5	33.5	9.7	3.9	11.5	213	31	18	0.76	6.5	91	140	10.4	0.85	2.766	190	17594.9	220.04	40.1	102.8	29.5	28.7	78.6	16.1	4.3	0.9	0.1	<0.3	<0.07
825	39	18.55	163	53.6	63.1	Y	< Post-secondary education	Male	39	52	3150	33	32	8.1	5.2	11	148	60	20	1.04	1	74	129	11.7	1.25	3.55	207	27948.6	359.96	42.6	81.9	21.2	25.8	70	21.8	5.9	2.1	0.2	<0.3	<0.07
826	39	24.26	167	61.4	74.9	Y	>= Post-secondary education	Male	39	51	3120	32.5	35	11.5	4.17	11.1	226	38	11	0.74	12.8	63	111	7.8	0.8	1.734	382	21305.4	214.3	41	98.3	26.6	27.1	$null$	$null$	$null$	$null$	$null$	0.3	<0.07
827	38	39.95	158	58	69.4	N	< Post-secondary education	Female	38	53	3715	36	35	7.2	3.79	11.8	160	26	22	0.81	8.7	93	110	12	1.04	1.184	144	21032.8	339.5	39.9	105.3	31.1	29.6	80	15.4	3.1	1.4	0.1	0.8	<0.07
828	40	28.08	153	45	65.6	Y	< Post-secondary education	Female	40	49	3110	32.5	33	8.6	3.32	8.5	275	21	9	0.86	19.4	80	132	8.9	1.08	1.338	139	25049.2	211.98	30.5	91.9	25.6	27.9	70.1	24.1	3.6	2	0.2	<0.3	<0.07
829	40	32.22	156	53.7	62.6	N	>= Post-secondary education	Female	40	50	3600	33	34	5.7	3.74	8.7	224	22	9	0.86	1.9	71	125	11.6	1.14	2.692	146	27038.8	437.96	34.5	92.2	23.3	25.2	$null$	$null$	$null$	$null$	$null$	<0.3	<0.07
830	38	29.75	162	60.5	72.5	Y	>= Post-secondary education	Female	38	46.5	3140	32.5	33	9.3	3.53	11.2	189	18	14	0.48	16.3	88	149	11.2	0.88	1.175	65	17662.7	232.11	39.3	111.3	31.7	28.5	77.2	18.2	4	0.4	0.2	<0.3	<0.07
831	38	30.93	160	$null$	53.5	N	>= Post-secondary education	Male	38	48	2060	32.5	32	3.3	4.31	13.7	163	153	240	0.48	15.6	99	144	11.3	1.03	1.505	61	23.4	0.4	42	97.4	31.8	32.6	57.5	31.5	8.6	2.1	0.3	<0.3	<0.07
832	32	34.21	147.3	63	70.5	N	< Post-secondary education	Female	38	48.5	3095	34	34	$null$	$null$	$null$	$null$	27	17	0.54	9.1	$null$	161	10.7	0.95	1.813	56	13938.9	130.96	$null$	$null$	$null$	$null$	$null$	$null$	$null$	$null$	$null$	<0.3	0.1
833	33	27.48	160	88.5	93.6	Y	>= Post-secondary education	Female	40	48	3240	32	32.5	6.4	4.24	11.9	146	19	13	0.49	22.2	$null$	186	9.8	0.89	2.454	142	14099.4	123.99	39.4	92.9	28.1	30.2	70.9	22.9	5.7	0.3	0.2	<0.3	<0.07
834	32	24.31	165	70.5	78.5	Y	< Post-secondary education	Female	39	48	2900	31	31.5	8.4	4.07	11.9	274	16	13	0.48	151.9	108	184	10.3	0.83	0.501	79	12947.8	70.3	36.9	90.7	29.2	32.2	76.5	16.1	5.5	1.7	0.2	<0.3	<0.07
835	32	29.71	162	58	70.5	Y	>= Post-secondary education	Male	38	47	2500	31	30	7.5	4.04	11.5	251	27	24	0.48	11.6	84	166	12.1	0.96	2.478	67	9567.4	112.37	37.4	92.6	28.5	30.7	73.6	18.9	3.9	3.2	0.4	<0.3	0.1
836	33	32.48	158	69	80	N	>= Post-secondary education	Female	38	50	3200	33	32.5	8.3	3.81	12.3	246	16	13	0.5	62.8	122	113	10.8	1.06	2.004	57	12455.1	122.21	36	94.5	32.3	34.2	58.6	27.2	5.6	8.2	0.4	<0.3	<0.07
837	39	33.25	163	68	76.2	Y	< Post-secondary education	Male	39	47	3820	33	34.5	2.3	4.23	12.8	146	28	18	0.53	3.8	73	164	11.2	0.83	16.827	114	23231.6	409.91	38.5	91	30.3	33.2	37.1	52.9	7	2.6	0.4	<0.3	0.1
838	39	34.92	158	54.5	65.5	N	>= Post-secondary education	Female	39	53	3820	34.5	33.5	3.9	4.22	12	217	18	11	0.44	12.5	80	134	11.4	1.04	1.135	74	21929.8	152.22	38.2	90.5	28.4	31.4	65.2	22.4	11.1	1	0.3	0.212164	0.1
839	39	31.44	157.5	58.4	63.5	N	>= Post-secondary education	Female	39	47	2920	32	30	6.9	4.03	10.6	215	22	20	0.55	9.9	81	107	11.8	1.01	0.213	101	38910	282.21	33	81.9	26.3	32.1	71.5	22.6	5.2	0.6	0.1	<0.3	<0.07
840	39	35.59	157.5	50.5	54	N	< Post-secondary education	Female	39	48	2845	32	32.5	9.4	3.36	10.3	304	15	14	0.33	5.8	84	169	10.7	0.97	1.516	78	26278.8	294.66	32	95.2	30.7	32.2	69	22.9	6.1	1.9	0.1	<0.3	<0.07
841	30	33.68	160	53.5	63.5	Y	>= Post-secondary education	Male	38	50	3300	33.5	31.5	10.6	3.57	11.8	240	19	20	0.53	5.6	$null$	179	11.2	0.84	2.629	78	12756.4	171.66	36.3	101.7	33.1	32.5	73.7	18.9	5.3	1.9	0.2	<0.3	0.1
842	32	34.27	152	53.5	55.5	Y	>= Post-secondary education	Female	38	47	3080	32.5	31.5	8.1	3.94	12.6	216	21	10	0.44	15.6	90	139	12	0.88	1.883	60	13285.5	171.88	38.5	97.7	32	32.7	62.6	29.6	5.2	2.6	0	<0.3	<0.07
843	39	27.43	160	51.6	61.8	Y	>= Post-secondary education	Female	38	47	3160	33	33	8	3.95	12	227	19	14	0.52	10	81	93	9.3	0.99	0.89	135	23816.7	253.75	36	91.1	30.4	33.3	70.2	21.6	6.1	1.8	0.3	<0.3	<0.07
844	39	30.35	157	59.5	68.5	Y	>= Post-secondary education	Female	39	47	2920	32	30.5	10.2	3.91	11.7	213	22	14	0.55	19.8	83	116	11.5	0.9	2.63	150	14902.2	112.3	36.9	94.4	29.9	31.7	85.5	10.3	3.8	0.2	0.2	<0.3	0.1
845	39	27.26	166	58.8	73	N	< Post-secondary education	Female	39	51	3040	32	33	2	3.77	9.9	64	127	9	0.65	1.4	$null$	93	10.3	0.83	3.259	129	20616.2	170.56	39.4	104.5	26.3	25.1	54.6	33.2	9.7	1.5	1	<0.3	0.1
846	39	32.02	161	66	77	N	< Post-secondary education	Male	38	50	2840	$null$	$null$	6.2	4.1	12.8	213	24	22	0.61	141.3	146	145	13.1	1.06	1.729	66	15244.1	162.23	39.8	97.1	31.2	32.2	72.2	20.1	5.3	1.8	0.6	0.3	0.1
847	39	29.08	160	45	55	Y	>= Post-secondary education	Male	39	49	3140	33	34	15.6	4.16	9.4	322	17	12	0.62	7.7	78	167	13.7	1.24	1.573	113	20765.2	150.8	32.3	77.6	22.6	29.1	82.3	12	4.4	1	0.3	<0.3	<0.07
848	39	24.66	164	52.4	60	Y	>= Post-secondary education	Female	39	49	2780	32	30.5	6.9	4.26	10.4	242	19	14	0.51	23.1	89	120	11.9	0.99	1.636	59	19385.8	81.2	33.7	79.1	24.4	30.9	69.1	24.1	5.5	1	0.3	<0.3	0.1
849	40	30.76	160	62.6	76	Y	>= Post-secondary education	Male	41	51.5	2820	33	31.5	8.1	4.33	12	235	13	10	0.67	9	73	86	7.9	0.79	8.236	96	14173.4	72.28	36.8	85	27.7	32.6	64.6	29.8	3.8	1.6	0.2	<0.3	<0.07
850	39	37.38	157	61	75	Y	< Post-secondary education	Male	41	54	3700	33	33	6.1	4.17	7.2	391	29	32	0.59	34.4	90	124	8.3	0.77	10.611	98	27770	281.06	27.2	65.2	17.3	26.5	62.3	29.5	6.9	1	0.3	0.5	<0.07
851	39	32.12	157	50	60	N	< Post-secondary education	Female	39	51	3480	32	31.5	4.5	3.73	10.9	151	15	16	0.46	25.4	76	146	11.5	1	2.989	61	13267.9	179.73	34.3	92	29.2	31.8	63.6	27.4	7.5	1.3	0.2	<0.3	<0.07
852	37	20.28	$null$	70.6	75	$null$	< Post-secondary education	$null$	$null$	$null$	$null$	$null$	$null$	9.1	4.29	12.3	178	14	13	0.46	12.9	94	179	12.7	0.99	2.24	67	17302.6	229.73	39	90.9	28.7	31.5	82.3	13.3	3.4	0.8	0.2	<0.3	0.1
853	28	31.69	163	53	66	N	>= Post-secondary education	Male	37	50.5	3080	33.5	32	1.6	4.16	13	176	16	11	0.38	6.1	68	173	14.6	0.9	0.24	48	13008.1	149.67	38.7	93	31.3	33.6	40.6	41.3	12.3	5.2	0.6	<0.3	<0.07
854	40	20.27	166	79	82.5	N	< Post-secondary education	Male	40	47	2960	33	32	$null$	$null$	$null$	$null$	22	16	0.59	12.1	65	155	11	1.04	0.888	160	16046.8	146.99	$null$	$null$	$null$	$null$	$null$	$null$	$null$	$null$	$null$	<0.3	<0.07
855	39	31.72	150	55.4	62.5	N	>= Post-secondary education	Male	40	41	3280	32	33	5.6	5.5	12	133	18	11	0.38	69	103	188	11.4	0.99	1.645	177	13873.4	190.98	42.9	78	21.8	28	71.8	21.7	5.9	0.2	0.4	<0.3	<0.07
856	39	37.13	161.3	56	67	N	< Post-secondary education	Female	39	50	3220	35	34	7.3	3.63	10.8	215	16	10	0.43	9.1	72	173	10.1	0.9	5.522	103	21386	160.73	33	90.9	29.8	32.7	66.4	25	5.9	2.3	0.4	<0.3	<0.07
857	30	39.47	160	54.5	72	N	< Post-secondary education	Female	40	52	3560	33	34	8.3	3.78	12.1	182	23	20	0.5	6.6	88	134	10.5	0.87	1.559	153	15365	137.37	35.4	93.7	32	34.2	80	14.9	4.6	0.4	0.1	<0.3	<0.07
858	30	29.39	163	76	90.5	Y	>= Post-secondary education	Female	39	51	3440	36	24	5.9	3.73	11.2	175	22	19	0.61	34.7	80	142	12.1	0.8	1.116	42	11460.7	118.58	33.1	88.7	30	33.8	66.2	25.4	6.6	1.3	0.5	<0.3	<0.07
859	39	33.55	154	51.2	61.2	N	>= Post-secondary education	Male	38	50	3320	34	32	3.2	4.16	13.2	146	67	32	0.76	1.7	$null$	133	13.1	1	2.561	121	27093	203.84	42.6	102.4	31.7	31	44.3	49.4	5.7	0.3	0.3	<0.3	0.1
860	30	31.13	158	50	60	Y	>= Post-secondary education	Female	37	49	2875	34.5	32	2.5	3.92	12	109	18	20	0.41	99.8	106	117	10.8	0.97	1.079	50	13786.1	51.64	35.4	90.3	30.6	33.9	65.1	24.1	7.6	2.8	0.4	<0.3	<0.07
861	39	28.94	156	44.5	54	N	>= Post-secondary education	Female	39	53	2920	31	$null$	$null$	$null$	$null$	$null$	21	14	0.55	51.9	83	108	9.3	0.99	2.016	86	23399.3	134.28	$null$	$null$	$null$	$null$	$null$	$null$	$null$	$null$	$null$	<0.3	<0.07
862	30	$null$	166	58	66	N	>= Post-secondary education	Female	39	52	3560	34	35	2.7	3.52	11.4	144	19	9	0.48	15.5	98	123	10	0.97	2.236	70	10457	122.48	34.5	98	32.4	33	51.5	45.6	1.8	0.7	0.4	<0.3	<0.07
863	29	32.61	158	52	60	Y	>= Post-secondary education	Male	40	50	3060	34	32	1.1	3.45	9.8	145	18	11	0.46	13.3	98	97	8.9	0.89	1.566	92	10612.2	103.19	30.8	89.3	28.4	31.8	37.8	50	9.6	2.6	0	<0.3	<0.07
864	30	32.79	145	43	57	Y	>= Post-secondary education	Female	37	48	2960	32	31	8.3	3.98	12	143	25	21	0.52	26.1	87	119	12.4	1.09	1.258	44	15141.2	142.44	36.9	92.7	30.2	32.5	71.3	21.7	4.7	2.2	0.1	<0.3	0.1
865	30	37.42	156.5	59.4	65.5	N	>= Post-secondary education	Male	39	52	3700	33.4	32	7.9	3.7	11.4	165	20	20	0.48	3.5	78	120	10.6	0.97	1.058	43	8153.6	123.25	34.9	94.3	30.8	32.7	73.5	20.8	4.8	0.8	0.1	<0.3	<0.07
866	30	30.78	157	45.5	53	N	>= Post-secondary education	Female	39	52	2900	32	32.5	3	4.07	13.2	193	18	11	0.4	4.7	75	106	10.6	0.94	1.57	50	13509.2	131.69	40.1	98.5	32.4	32.9	50	43.7	5	1.3	0	<0.3	<0.07
867	28	34.51	166	48.4	61	Y	>= Post-secondary education	Male	39	52	2960	33	34	7.2	3.44	10.4	230	12	11	0.55	24.6	82	117	9	0.84	5.582	76	19217	243.29	33.4	97.1	30.2	31.1	78.1	14.5	5.2	2.1	0.1	<0.3	<0.07
868	29	31.97	150	43.8	53.6	N	< Post-secondary education	Male	39	49	2980	32	31	11.2	3.72	11.8	320	19	13	0.5	42.2	103	126	11.5	0.84	1.5	95	23239	120.46	35.7	96	31.7	33.1	75.2	17.8	5.6	1.2	0.2	<0.3	<0.07
869	37	31.2	156	64	82	Y	< Post-secondary education	Male	38	50	3700	35	34	3.5	3.61	11.9	173	23	17	0.69	33.7	126	107	9.4	0.8	2.315	88	19790.2	433.55	37.4	103.6	33	31.8	69.5	26.2	3.4	0.6	0.3	<0.3	0.1
870	33	32.15	169.6	86	103	Y	< Post-secondary education	Female	39	51	3360	31.5	32.5	6.4	4.76	12.9	203	18	16	0.53	78.6	115	157	9	0.77	1.316	93	16317.4	156.42	42.6	89.5	27.1	30.3	68.7	24.7	5.6	0.8	0.2	<0.3	<0.07
871	30	35.44	160	50.2	64	N	>= Post-secondary education	Male	39	47.5	3120	33	33.5	1.9	3.9	12.6	121	18	17	0.56	3.4	88	125	12.4	0.87	2.254	54	11603.4	131.12	37.6	96.4	32.3	33.5	37.9	45.4	10.3	5.9	0.5	<0.3	<0.07
872	32	27.7	160	46.5	58	Y	< Post-secondary education	Male	40	48	2560	32.5	28.5	6.9	4.24	13.2	148	19	13	0.52	2.7	75	102	9.1	0.89	2.517	69	13433	211.67	40.6	95.8	31.1	32.5	77.3	19.5	2.2	0.9	0.1	<0.3	0.1
873	30	30.86	150	62.5	72	N	< Post-secondary education	Female	40	48	2980	33	33	6.1	4.12	11.9	194	17	14	0.45	6.1	71	167	14.8	0.96	0.973	70	13302	84.22	37.5	91	28.9	31.7	69.5	23.7	6.1	0.5	0.2	<0.3	<0.07
874	40	29.13	154	84	88.6	N	>= Post-secondary education	Male	40	49	3240	33.5	32	8.5	4	12.9	196	20	18	0.41	108	59	148	9.9	0.88	1.659	116	14579.2	137.13	40.2	100.5	32.3	32.1	80.9	12.9	4.8	1.3	0.1	<0.3	<0.07
875	40	29.95	167	56	75.2	Y	>= Post-secondary education	Male	39	52	3220	33.5	31.5	$null$	$null$	$null$	$null$	17	12	0.52	17	79	140	11.4	0.93	3.205	102	16494.6	171.7	$null$	$null$	$null$	$null$	$null$	$null$	$null$	$null$	$null$	<0.3	<0.07
876	39	27.58	163	49	58.5	Y	>= Post-secondary education	Male	37	43	2640	31	30	7.4	4.09	13.2	86	26	13	0.54	27	$null$	174	11.5	1.01	4.355	80	11524.8	227.5	40.5	99	32.3	32.6	63.7	25.8	8.5	1.5	0.5	0.3	<0.07
877	31	39.28	173.7	57.5	63.6	N	>= Post-secondary education	Male	38	51	3250	34	33	5.2	3.51	10.5	162	14	5	0.51	36.9	111	176	11.4	0.99	1.634	50	10577.3	102.91	33.5	95.4	29.9	31.3	65.9	24.3	4.6	5	0.2	<0.3	<0.07
878	30	36.46	156	64.5	73.5	N	>= Post-secondary education	Female	37	50	3030	33.5	31.5	$null$	$null$	$null$	$null$	18	11	0.4	22.6	99	158	11.4	0.94	0.6	115	11675.7	74.91	$null$	$null$	$null$	$null$	$null$	$null$	$null$	$null$	$null$	<0.3	<0.07
879	31	30.71	160	55.5	60.5	Y	>= Post-secondary education	Male	39	48	2740	32.5	31	4.3	3.86	10.7	242	28	21	0.48	19.7	88	154	11.9	1	1.387	53	11990.9	166.65	35.1	90.9	27.7	30.5	62.9	28.9	6.8	1.2	0.2	<0.3	<0.07
880	28	37.73	156.2	47	54.7	N	>= Post-secondary education	Male	38	50	3150	34	33	2	3.81	11.6	98	9	6	0.47	13.2	79	131	10	0.87	1.768	42	11019.5	137.31	34	89.2	30.4	34.1	12.2	74.6	7.1	5.6	0.5	<0.3	<0.07
881	30	37.51	158	51	64	N	>= Post-secondary education	Male	37	48	3340	$null$	$null$	6.6	3.63	10.5	236	19	22	0.51	19.7	94	95	7.4	0.9	3.183	35	8997.4	156.47	34	93.7	28.9	30.9	74.1	20.2	4.4	1.1	0.2	<0.3	<0.07
882	30	34.06	160	52.5	60.5	N	>= Post-secondary education	Female	39	48	2740	32.5	32	4.4	3.8	11.8	135	22	15	0.57	18.4	90	111	12	1.02	2.236	78	15587.6	115.98	36.4	95.8	31.1	32.4	71	20	6.7	2.1	0.2	<0.3	<0.07
883	32	22.9	153	41	55	N	< Post-secondary education	Male	39	50	3500	34.5	33	11.7	3.82	10.8	207	17	10	0.47	3.4	83	108	10.1	0.96	1.423	108	$null$	147.6	34.3	89.8	28.3	31.5	77.4	18.1	3.8	0.5	0.2	<0.3	<0.07
884	38	32.33	162	53	73	N	< Post-secondary education	Male	38	46	2975	32	32.5	6.9	4.2	11.6	116	18	19	0.46	10.7	95	138	11.7	1.06	3.617	115	16896.5	244.81	39.8	94.8	27.6	29.1	$null$	$null$	$null$	$null$	$null$	<0.3	<0.07
885	32	24.9	165	49.5	63.5	N	< Post-secondary education	Female	39	50	3960	35.5	36.8	9.1	3.97	10.9	185	18	10	0.43	76	11.6	128	10.6	0.94	0.681	20	10686.4	167.66	34.3	86.4	27.5	31.8	77.7	17.5	4.2	0.4	0.2	<0.3	<0.07
886	28	36.8	170	55	64.5	N	>= Post-secondary education	Male	37	52	3335	34.5	35	8.3	3.89	11.7	193	19	9	0.46	5.6	79	122	11.7	1.05	1.26	29	10763.6	172.34	37.4	96.1	30.1	31.3	67.9	23.8	5.8	2.3	0.2	<0.3	<0.07
887	31	28.18	160	50	65	Y	>= Post-secondary education	Female	40	50	3160	33	33	8.8	4.2	12	228	22	16	0.4	8.3	86	130	8.6	0.83	1.564	43	12392.2	211.64	38	90.5	28.6	31.6	68.6	21.7	7.4	2.2	0.1	<0.3	<0.07
888	40	28.12	156	63.4	72	N	< Post-secondary education	Male	40	48	3340	32	34	7.8	4.76	13.6	206	20	15	0.65	47.5	$null$	176	12.9	0.99	1.337	115	13401.4	165.46	41.9	88	28.6	32.5	70.3	20.6	7.4	1.4	0.3	<0.3	<0.07
889	28	31.1	160.2	74.5	82.5	N	>= Post-secondary education	Female	37	51	3890	$null$	$null$	10.1	3.81	11.7	233	13	8	0.37	13.4	$null$	176	10.8	1.05	0.952	88	12337.9	109.86	37.1	97.4	30.7	31.5	$null$	$null$	$null$	$null$	$null$	<0.3	<0.07
890	28	26.77	155	55.4	60.5	N	>= Post-secondary education	Male	39	48	3040	33	33	2.7	4.3	9.8	160	51	76	0.46	35.5	83	112	11.4	0.83	1.098	68	7853.9	118.54	31.8	74	22.8	30.8	43.2	47.6	6.6	1.5	1.1	0.3	<0.07
891	39	32.69	164	61.6	71	Y	>= Post-secondary education	Female	39	51	3470	34	33	11.3	4.13	13.1	240	37	20	0.61	$null$	5.6	109	11.2	0.97	0.664	115	15321.6	118.81	43	104.1	31.7	30.5	78.7	16.5	4	0.7	0.1	0.6	<0.07
892	40	31.38	153	43	58.4	N	>= Post-secondary education	Male	39	50	3470	35	33	4.9	3.75	10.4	183	25	20	0.57	15	$null$	100	10	0.9	1.762	146	33668.9	280.26	39.9	106.4	27.7	26.1	69.4	23.1	6.7	0.6	0.2	<0.3	<0.07
893	38	34.64	152	48	55.5	N	>= Post-secondary education	Male	38	49.5	2765	33.5	31.5	5.8	3.68	10	256	15	11	0.55	49.8	95	170	13.7	1.08	1.496	79	16756.9	384.44	34.4	93.5	27.2	29.1	72.7	22.2	4.3	0.5	0.3	<0.3	<0.07
894	31	35.94	153	51	66	Y	>= Post-secondary education	Male	40	49.5	2860	31	32	6.7	3.76	9.8	246	28	24	0.53	34.7	114	112	11.3	1.11	1.399	49	12709.8	139.85	31.6	84	26.1	31	70.2	23.9	5.1	0.7	0.1	<0.3	<0.07
895	28	34.51	162	56.5	62.5	Y	>= Post-secondary education	Male	39	49	3290	34	34	6.7	3.61	11	253	26	17	0.52	106.7	133	144	11.2	0.91	1.933	23	14903.4	146.36	34.7	96.1	30.5	31.7	69.2	24.5	5.1	1.2	0	<0.3	<0.07
896	29	31.21	160	63	71	N	>= Post-secondary education	Female	39	47	2100	31	32	11.9	3.93	11.5	223	12	11	0.58	200.7	142	137	10.6	1.04	0.72	252	8199.3	75.41	36.3	92.4	29.3	31.7	$null$	$null$	$null$	$null$	$null$	<0.3	<0.07
897	31	30.88	153	54	65	N	>= Post-secondary education	Female	39	51	3280	34	33	5.9	4.25	8.1	345	24	17	0.55	19.7	99	158	14.1	1.16	1.001	55	26208.2	166.79	30.1	70.8	19.1	26.9	73.5	21.2	3.5	1.3	0.5	<0.3	<0.07
898	31	32.6	166	59.5	76.5	N	>= Post-secondary education	Male	37	50	3010	35	$null$	12.2	3.94	11.6	276	23	20	0.56	30.6	92	136	11.3	1	1.738	92	4473.2	86.28	38.1	96.7	29.4	30.4	73.3	21.3	4.8	0.4	0.2	<0.3	<0.07
899	39	30.46	153	58.5	62.5	Y	>= Post-secondary education	Female	38	51	3120	31.5	30.5	9.6	3.84	10.9	141	20	9	0.86	11.8	73	110	9.7	0.82	7.832	155	45325.2	512.67	34.7	90.4	28.4	31.4	57.5	36.7	4	1.5	0.3	<0.3	<0.07
900	39	30.05	164	54	67	Y	>= Post-secondary education	Female	39	49	2840	33	32	8.3	3.91	12.7	109	24	16	0.48	7.4	65	127	9.7	0.85	3.306	84	17386.3	143.66	39.7	101.5	32.5	32	69.9	24.1	3.9	1.9	0.2	<0.3	<0.07
901	28	40.21	158	50	70	N	>= Post-secondary education	Male	38	47	3300	33	32	7.5	3.75	11.2	235	16	14	0.46	43.7	101	200	14.4	1.01	1.091	37	13706.6	118.1	34.2	91.2	29.9	32.7	70.4	23.4	5.2	0.7	0.3	<0.3	<0.07
902	38	37.05	168	99.5	103	N	< Post-secondary education	Male	38	50	2950	$null$	$null$	9	4.48	11.3	152	13	11	0.48	24	85	154	15.6	1.04	1.031	62	12824.8	106.82	36.2	80.8	25.2	31.2	82.4	12.6	4.3	0.6	0.1	<0.3	<0.07
903	39	27.9	154	56	63	Y	>= Post-secondary education	Male	38	46	2120	31	29	13.8	5.11	15	201	23	15	0.55	16.4	80	125	12.2	1.19	2.013	161	17688.8	102.84	45.1	88.3	29.4	33.3	78.6	15.3	5.2	0.7	0.2	<0.3	<0.07
904	40	21.78	161	55	73.5	N	< Post-secondary education	Female	40	52	3400	34	33	6.4	4.15	12.4	168	21	16	0.52	40.4	$null$	127	9.1	0.78	2.216	157	17852	226.25	36.8	88.7	29.9	33.7	69.2	24.5	5.6	0.5	0.2	<0.3	<0.07
905	32	39.03	155	52	60.5	N	>= Post-secondary education	Male	38	$null$	3195	$null$	$null$	5.9	3.25	9.9	181	19	15	0.59	112.1	$null$	126	11.7	0.94	0.938	47	17047.2	203.09	31	95.4	30.5	31.9	69.3	20.3	4.7	5.4	0.3	<0.3	<0.07
906	30	25.19	$null$	80	93.5	$null$	< Post-secondary education	$null$	$null$	$null$	$null$	$null$	$null$	8.7	4.13	10.2	411	14	15	0.42	23.9	84	269	18.9	1.23	0.606	107	14911.6	138.39	33.7	81.6	24.7	30.3	75.9	18.4	5.2	0.5	0	<0.3	<0.07
907	40	29.05	160	50	65.5	N	< Post-secondary education	Male	39	47	3380	32	33	8.4	4.58	13.1	110	25	14	0.49	$null$	76	131	10.5	$null$	$null$	148	20400.8	180.68	41.4	90.4	28.6	31.6	73.9	21	4.6	0.4	0.1	<0.3	<0.07
908	40	31.73	155	70	75	N	< Post-secondary education	Male	37	47	2895	$null$	$null$	11.1	4.49	11.9	220	14	12	0.52	14.1	$null$	129	9.5	1.07	1.907	109	17407.8	159.96	38.3	85.3	26.5	31.1	71.9	23.6	4	0.4	0.1	<0.3	<0.07
909	28	31	169	81	97.2	Y	>= Post-secondary education	Male	39	51.5	3895	34.5	35.5	8.8	4.46	13.2	139	15	13	0.39	10.7	70	176	13.7	1.04	2.226	77	9590.9	90.26	41.1	92.2	29.6	32.1	72	23.7	3.1	1.1	0.1	<0.3	<0.07
910	30	26.92	165	46	58	Y	< Post-secondary education	Female	39	51	2980	32.5	31	7.3	4	11.1	249	21	19	0.47	$null$	12.8	119	12.3	0.94	1.481	116	9873.2	95.87	36.6	91.5	27.8	30.3	74.7	18.3	5.5	1.2	0.3	<0.3	<0.07
911	39	32.28	153	50	59	N	>= Post-secondary education	Female	39	50.5	2740	31	33	14.4	4.97	10.7	250	18	10	0.73	20.5	94	111	9.7	1.01	1.005	129	5793.9	87.6	34.5	69.4	21.5	31	85.1	10.8	3.6	0.4	0.1	<0.3	<0.07
912	30	30.73	155	54	66.5	Y	>= Post-secondary education	Male	40	51.5	3600	35	36	8.8	3.97	12.1	226	13	10	0.58	121.6	126	129	10.9	0.79	0.869	97	9456.1	84.86	36	90.7	30.5	33.6	80.5	14.5	4.2	0.7	0.1	<0.3	<0.07
913	28	26.25	160	54.4	63.5	Y	< Post-secondary education	Male	38	59	3780	34	34.5	14.1	3.91	12.2	252	23	12	0.49	7.8	84	99	9.4	0.95	0.805	88	12830.4	279.21	36.9	94.4	31.2	33.1	78	14.3	5.8	1.5	0.4	<0.3	<0.07
914	28	29.77	158	57.5	66	N	>= Post-secondary education	Male	37	48.5	2740	31.5	31	6.2	3.92	11.1	185	21	18	0.45	18.1	89	130	13.6	0.9	1.298	55	10859.2	92.3	34.3	87.5	28.3	32.4	74.6	15.6	8.2	1.4	0.2	<0.3	<0.07
915	32	31.05	155	58.6	59.5	N	>= Post-secondary education	Male	38	$null$	2900	$null$	$null$	5	4.77	13.8	238	21	20	0.34	7.6	73	286	24.2	1.92	$null$	147	20074.5	112.04	40.5	84.9	28.9	34.1	58.7	33.7	6.6	0.6	0.4	<0.3	<0.07
916	40	$null$	150	52.4	55	N	>= Post-secondary education	Female	40	51	3460	33	32.5	7.6	3.61	9.9	118	20	14	0.55	28.5	95	132	14.9	1.1	2.538	88	18618.3	287.96	31.3	86.7	27.4	31.6	78.9	16.1	4.5	0.4	0.1	<0.3	<0.07
917	40	28.85	164	52.8	56	Y	>= Post-secondary education	Male	39	50	2780	32	32.5	7.1	3.72	12.3	115	20	13	0.45	24.1	84	91	9.7	1.04	1.171	87	13922.1	293.78	37.4	100.5	33.1	32.9	75.4	18.4	4.9	1	0.3	<0.3	<0.07
918	40	31.02	158	52.5	58.5	N	>= Post-secondary education	Male	38	49	3125	33.5	32	12	4.11	12.2	279	27	19	0.54	55.6	$null$	117	12.4	1.05	2.169	106	26418.6	300.94	37.7	91.7	29.7	32.4	78.2	14.8	6.2	0.5	0.3	<0.3	<0.07
919	38	25.7	168	52.8	69	Y	>= Post-secondary education	Male	37	50	2280	31	28	22.9	3.72	11.4	235	30	22	0.58	10.8	82	119	11.3	0.88	2.771	97	3584.5	38.8	36.1	97	30.6	31.6	93.3	2.3	4.3	0	0.1	<0.3	<0.07
920	32	34.14	$null$	$null$	$null$	Y	>= Post-secondary education	Male	40	53	3420	34	35	9.8	3.84	11.4	195	22	16	0.42	22.1	95	141	14.8	1.34	1.519	19	10597.4	96.26	35.4	92.2	29.7	32.2	76.7	19.2	3.3	0.7	0.1	<0.3	<0.07
921	28	33.32	164	62	72.8	Y	>= Post-secondary education	Female	39	51	3400	33.5	33	8.6	3.33	10.6	229	21	27	0.55	64.8	82	131	12.1	0.9	1.588	81	17605.3	139.57	32.5	97.6	31.8	32.6	72.7	22.8	3.5	0.9	0.1	<0.3	<0.07
922	38	38.23	161	60	70	N	>= Post-secondary education	Female	37	52	3200	33.5	33	$null$	$null$	$null$	$null$	23	18	0.43	82	7.7	115	9.6	1.06	2.637	122	18921.9	233.01	$null$	$null$	$null$	$null$	$null$	$null$	$null$	$null$	$null$	<0.3	<0.07
923	40	26.28	150	64.5	70	N	< Post-secondary education	Female	40	49	2780	32	32.5	8.7	4.4	12.1	233	18	11	0.47	84.5	107	139	11.3	1.07	1.4	104	28863.4	160.69	38.9	88.4	27.5	31.1	71.7	22.6	5.1	0.5	0.1	<0.3	<0.07
924	38	31.23	160	90	104	N	>= Post-secondary education	Male	38	51	3480	32.5	32	8.4	4.15	12.1	236	19	16	0.55	32.5	93	162	11.4	0.96	1.831	122	15908.7	242.28	38.9	93.7	29.2	31.1	$null$	$null$	$null$	$null$	$null$	<0.3	<0.07
925	39	27.1	160	55	62	N	>= Post-secondary education	Male	38	52	3220	33	32	9.5	4.07	13.1	137	24	11	0.61	2.1	83	146	14.3	1.08	1.26	162	24429.1	186.42	40.3	99	32.2	32.5	74.6	19.8	4.8	0.6	0.2	<0.3	<0.07
926	39	32.49	154	48.4	59.2	N	< Post-secondary education	Male	37	47	2815	32	31	17.9	3.76	11	388	16	11	0.54	8.4	77	119	9.3	0.91	3.11	148	21701.2	228.12	35.7	94.9	29.3	30.8	75.2	19.2	3.8	1.7	0.1	<0.3	<0.07
927	31	38.44	160	69.5	78	N	>= Post-secondary education	Male	37	53	2570	$null$	$null$	8.9	4.31	12.9	165	22	33	0.53	25.7	85	118	11.4	0.96	2.234	106	14248.3	126.98	39.8	92.3	29.9	32.4	72.6	19.2	5.2	2.8	0.2	<0.3	<0.07
928	33	25.8	161	58	69	Y	>= Post-secondary education	Female	39	49	2945	$null$	$null$	7.5	3.72	11.5	147	29	25	0.49	69	18.9	90	8.1	0.9	2.02	69	8453.9	102.2	34.9	93.8	30.9	33	73.7	23	2.5	0.7	0.1	<0.3	<0.07
929	39	30.1	160	53	60	N	>= Post-secondary education	Female	39	51	3360	33.5	34	5.8	4.3	11.5	139	27	13	0.58	6	$null$	119	10.1	1.02	3.074	140	22189.3	80.13	42.3	98.4	26.7	27.2	71.5	19.4	8.1	0.7	0.3	<0.3	<0.07
930	32	32.04	166	62	70	Y	>= Post-secondary education	Female	37	50	3080	32.5	31	5.5	3.89	11.7	118	17	17	0.54	54.4	104	146	12.6	1.07	0.95	132	14508.7	126.29	38	97.7	30.1	30.8	66.5	23	6	4	0.5	<0.3	<0.07
931	40	23.95	171	68.5	70	Y	< Post-secondary education	Male	40	50	3060	33	33.5	7.2	3.41	9.2	179	11	$null$	0.44	16.1	76	130	9.7	0.97	3.098	173	14002.5	74.94	30	88	27	30.7	73.8	18.7	5	2.1	0.4	<0.3	<0.07
932	39	34.44	158	50.5	56.5	N	>= Post-secondary education	Male	37	50	2920	31	31.5	5.2	4.34	10.5	180	22	17	0.47	11.2	83	132	12.9	1.03	3.402	120	20816.3	224.12	34.6	79.7	24.2	30.3	63.8	27.1	7.9	0.8	0.4	<0.3	<0.07
933	31	37.25	166.7	$null$	74.4	N	>= Post-secondary education	Male	37	50	3245	34	34	6.7	3.92	11.5	183	17	15	0.47	16.9	82	103	9.4	1.09	0.896	76	17505.8	135.26	37.1	94.6	29.3	31	76.3	17.4	4.9	1	0.4	<0.3	<0.07
934	40	33.07	160	57.2	79	N	>= Post-secondary education	Female	39	49	3580	35	34	9	4.58	10.8	189	20	20	0.51	27.7	125	145	10.9	1.04	2.549	89	28664.1	240.85	37.1	81	23.6	29.1	71.2	22.9	5.2	0.6	0.1	<0.3	<0.07
935	31	31.49	158	51.5	60	N	>= Post-secondary education	Male	38	51	3340	34.5	31.5	5.4	3.35	11.2	200	19	12	0.47	25.2	102	140	12.8	1.06	1.409	35	8059.4	150.38	36.1	107.8	33.4	31	73.1	21.1	5.2	0.4	0.2	<0.3	<0.07
936	39	38.21	$null$	$null$	$null$	$null$	>= Post-secondary education	Female	37	$null$	$null$	$null$	$null$	2.4	3.19	7.7	204	28	13	0.5	6.3	86	153	8.9	0.87	2.891	52	10083.6	127.58	30.6	95.9	24.1	25.2	69.4	23.5	6.3	0.8	0	<0.3	<0.07
937	39	35.76	160	65	75.2	Y	>= Post-secondary education	Female	39	49.5	3640	33	32.5	11.1	4.19	12.7	240	23	13	0.52	13.1	81	144	11.7	1.04	1.47	130	24739.6	182.08	39.8	95	30.3	31.9	81.4	14	4.1	0.3	0.2	<0.3	<0.07
938	38	30.96	153	46.5	57.5	N	>= Post-secondary education	Female	38	49	2760	30	32	19.8	4.33	13.5	162	20	13	0.6	12.1	77	109	10	1.14	2.4	86	1354.5	51.64	42.5	98.2	31.2	31.8	92	5.4	2.2	0.3	0.1	<0.3	<0.07
939	38	33.87	160	82.5	90.5	N	>= Post-secondary education	Female	38	53	3550	$null$	$null$	7.2	4.02	12.7	152	26	21	0.61	18	$null$	158	11.3	1.07	2.655	207	29690.6	149.87	42.5	105.7	31.6	29.9	81.6	14.4	2.4	1.3	0.3	<0.3	<0.07
940	39	27.65	153	53	60	N	>= Post-secondary education	Female	39	47	2920	31	31	11.8	4.69	11.1	278	15	7	0.51	6.9	86	131	11.1	1.01	2.013	154	52690.1	202.53	36	76.8	23.7	30.8	84.5	10.9	4.2	0.2	0.2	<0.3	<0.07
941	40	33.89	161	75	84	Y	< Post-secondary education	Male	40	47	3000	32	32	9.5	3.97	11.6	309	19	14	0.5	51.1	94	137	14.3	1.08	2.082	65	8902.8	204.59	36.7	92.4	29.2	31.6	72.8	19.5	7	0.6	0.1	<0.3	<0.07
942	30	28.22	159	48	58	N	>= Post-secondary education	Female	37	49.5	2600	30.5	31	6.1	3.46	10.7	177	20	11	0.49	108.6	118	132	12.1	0.99	1.437	71	15563.5	113.08	33.3	96.2	30.9	32.1	80.4	14.3	3	2	0.3	<0.3	<0.07
943	39	30.97	152	48	59	N	>= Post-secondary education	Male	39	49	3120	33	32	7.8	3.53	8.7	183	21	13	0.59	8.7	84	119	9.4	1	4.391	194	42399.7	347.69	30.6	86.7	24.6	28.4	68.6	25.4	5.2	0.5	0.3	<0.3	<0.07
944	40	25.43	158	43	56.5	N	>= Post-secondary education	Female	40	50	2820	32	31	4.2	4.1	10.2	215	30	18	0.59	79	15.2	193	13.4	1.04	1.979	113	21556	181.14	39.2	95.6	24.9	26	71.6	19.6	7.1	1.2	0.5	<0.3	<0.07
945	37	31.36	165	45	77	N	< Post-secondary education	Female	37	48	2460	32.5	29.5	5.2	4.1	12.5	88	43	38	0.51	5.4	$null$	109	10.6	0.98	2.146	289	20102.7	116.88	45.8	111.7	30.5	27.3	$null$	$null$	$null$	$null$	$null$	<0.3	<0.07
946	40	32.41	168	59	72	N	>= Post-secondary education	Male	40	48	3180	33	32	6.7	3.85	12.4	162	30	19	0.52	97.2	121	106	10.2	0.95	0.553	99	20644.7	132.43	36.5	94.8	32.2	34	72.2	21	5.2	1.5	0.1	<0.3	<0.07
947	38	33.16	165	65	74	Y	>= Post-secondary education	Female	38	50	3160	32.5	32	10.3	3.56	11.6	291	21	18	0.57	9.5	72	136	11	0.83	1.919	70	15854.4	151.15	35.1	98.6	32.6	33	80.6	14.7	4.1	0.5	0.1	<0.3	<0.07
948	40	32.5	158	59	63	N	< Post-secondary education	Male	39	47	2940	33	32	8.8	4.08	11.6	271	18	11	0.54	60.2	67	96	11.5	0.93	1.994	63	10666.5	190.6	38.6	94.6	28.4	30.1	75.4	19.9	4.3	0.3	0.1	<0.3	<0.07
949	39	27.69	162.5	50	65.5	N	>= Post-secondary education	Male	39	55	4020	35	36	6.4	3.41	10.8	103	27	13	0.58	44.7	117	128	11.9	1.11	1.87	112	25167.5	411.82	32.6	95.6	31.7	33.1	73.4	21.4	3.9	1.3	0	0.3	<0.07
950	33	19.04	167	56.6	71	Y	< Post-secondary education	Male	40	51	3850	35	35.5	7.2	3.65	9.8	229	14	8	0.5	77.7	121	136	12.7	1.03	0.848	79	19382.1	171.72	31	84.9	26.8	31.6	80.3	15.1	3.9	0.6	0.1	<0.3	<0.07
951	38	33.74	158	51	65	Y	>= Post-secondary education	Male	38	52	3140	33	33.5	14.5	4.1	12.3	115	25	17	0.56	26.3	91	140	11.8	0.98	0.839	140	8402	57.14	39.1	95.4	30	31.5	92.6	4.6	2.8	0	0	<0.3	<0.07
952	29	25.42	158	57.5	69	Y	>= Post-secondary education	Male	39	52	3440	33	31.5	$null$	$null$	$null$	$null$	26	24	0.47	77	6	200	11.6	0.92	0.92	77	12851.2	77.26	$null$	$null$	$null$	$null$	$null$	$null$	$null$	$null$	4.3	<0.3	<0.07
953	39	28.25	156	60.5	73	N	>= Post-secondary education	Female	39	47	2900	32.5	32	6.4	4.32	10.6	284	13	10	0.58	81.1	125	159	11.4	1.09	1.172	160	15420.8	134	35.3	81.7	24.5	30	76.9	18.5	3.8	0.6	0.2	<0.3	<0.07
954	40	33.56	162	81.8	88	N	>= Post-secondary education	Female	39	49	3200	34	31	8.2	3.97	10.8	164	30	24	0.56	17.4	91	147	10.2	1.11	2.453	120	115295	164.21	34.8	87.7	27.2	31	78.6	15.6	5	0.6	0.2	<0.3	<0.07
955	40	34.95	158	57	75.4	Y	>= Post-secondary education	Male	40	50	3020	33	30.5	11.4	4.32	11.2	205	25	19	0.62	19.9	106	137	9.2	0.92	2.38	96	13985.1	175.6	37.8	87.5	25.9	29.6	88.6	7.9	3	0.4	0.1	<0.3	<0.07
956	30	33.33	166.9	99.4	116	N	< Post-secondary education	Female	39	52	3715	$null$	$null$	8.9	4.36	12	311	16	11	0.46	50.8	97	189	17.5	1.22	1.691	58	11543	91.54	37.2	85.3	27.5	32.3	75.7	19.5	3.4	1.3	0.1	<0.3	<0.07
957	37	27.9	165	65	74	Y	>= Post-secondary education	Male	37	48.5	2460	28.5	32	7.1	3.67	12	143	24	14	0.56	8.4	81	105	8.4	0.94	2.147	79	13823	86.91	38.1	103.8	32.7	31.5	78.2	16.4	3.8	1.5	0.1	<0.3	<0.07
958	31	30.15	152	47.5	55	Y	< Post-secondary education	Male	40	47	2170	33.3	28.5	10.8	4.13	11.8	361	15	15	0.49	81	11.3	132	11.4	0.97	0.322	59	5156.9	111.02	38.5	93.2	28.6	30.6	67.4	25.2	6.2	1	0.2	<0.3	<0.07
959	31	39.45	162	65.5	73	N	>= Post-secondary education	Female	38	52	3100	32.5	32	2.4	3.66	11.6	100	20	15	0.57	16.3	$null$	149	10.5	1	1.743	90	8309	87.87	41.4	113.1	31.7	28	48.5	39.7	6.8	4.2	0.8	<0.3	<0.07
960	31	33.83	158	73	80	Y	< Post-secondary education	Female	39	50	2975	31	32.5	5.8	4.51	10.9	168	26	16	0.72	58.8	108	186	10.2	1.01	2.795	105	8382.3	81.74	38.5	85.4	24.2	28.3	71	24.5	3.3	1	0.2	<0.3	<0.07
961	28	33.06	163	51	58	N	>= Post-secondary education	Female	39	53	3660	35	35	8	3.94	11.3	205	23	19	0.55	138.1	141	88	8.2	0.85	1.194	65	13408.9	68.8	35.5	90.1	28.7	31.8	76.2	16.1	5.1	2.4	0.2	<0.3	<0.07
962	39	30.68	168	58	66	$null$	>= Post-secondary education	Female	39	$null$	3020	$null$	$null$	10.4	4.27	13.2	156	18	13	0.63	7.6	$null$	132	10.1	1	2.008	118	24241.2	133.31	47.4	111	30.9	27.8	$null$	$null$	$null$	$null$	$null$	<0.3	<0.07
963	31	37.31	157	51.5	63	N	>= Post-secondary education	Male	38	52	3640	35	31	9.9	4.09	12.1	251	16	11	0.57	15.2	97	118	9.4	0.9	2.249	68	7535.3	98.21	37.6	91.9	29.6	32.2	75.1	19.3	4.9	0.5	0.2	0.4	<0.07
964	40	31.73	$null$	58.5	71.2	Y	< Post-secondary education	Male	40	52	3100	35.5	33	4.3	4.62	11	155	25	14	0.62	23.9	94	136	11.5	1.18	0.375	141	14266.7	151.57	40.6	87.9	23.8	27.1	67.1	23.8	8.2	0.7	0.2	<0.3	<0.07
965	40	31.58	156.7	54	62	Y	< Post-secondary education	Female	39	50	3620	33	34	7.1	3.93	10.5	93	19	11	0.59	16.2	146	100	7.7	0.81	1.141	130	7025.2	95.85	36.2	92.1	26.7	29	86.9	5.8	7.2	0	0.1	<0.3	<0.07
966	30	21.68	163	56.5	63.5	N	< Post-secondary education	Male	38	50	3340	32	33	3.1	3.87	10.9	259	21	15	0.56	92	18.3	152	13.4	0.99	0.626	41	11774	83.58	33.7	87.1	28.2	32.3	51.3	34.4	11.8	2.2	0.3	<0.3	<0.07
967	33	31.74	165	67	72	Y	>= Post-secondary education	Male	40	50	3200	32	31	5.1	3.65	11.9	140	29	28	0.49	14.4	73	145	9.2	0.87	2.8	77	11408.8	127.67	38.2	104.7	32.6	31.2	71.6	22.6	3.7	1.9	0.2	<0.3	<0.07
968	39	26.27	160	60	69	N	>= Post-secondary education	Male	39	50	2980	33	32	12.1	4.07	13.4	209	17	11	0.51	43.7	95	157	13	1.12	0.843	131	18815.6	159.88	42	103.2	32.9	31.9	83.6	13	2.8	0.4	0.2	<0.3	<0.07
969	38	36.18	160	46	55	N	< Post-secondary education	Female	38	52	2150	33	30	8.2	5.21	11.4	282	24	17	0.55	5.6	77	136	10.7	0.95	2.658	187	17030.3	118.7	39.1	75	21.9	29.2	66.7	26.5	5.3	1.1	0.4	<0.3	<0.07
970	39	30.88	155	53	64	N	>= Post-secondary education	Male	39	52	3620	33	33	9.2	3.59	11.2	216	22	14	0.65	23.4	126	120	10.8	1.24	4.505	159	23305.6	247.5	33.8	94.2	31.2	33.1	73.2	21.9	4	0.8	0.1	<0.3	<0.07
971	38	24.84	158	62	63.5	N	< Post-secondary education	Female	38	50	2980	32	32	9.5	4.36	12.7	95	23	15	0.57	133.2	114	125	9.5	1.08	1.393	122	13792.5	102.55	40	91.7	29.1	31.8	78.6	16.1	4.5	0.6	0.2	<0.3	<0.07
972	38	33.83	$null$	62.5	77.5	N	>= Post-secondary education	Male	38	$null$	3200	$null$	$null$	6	4.28	13.8	158	27	17	0.52	14.7	$null$	147	10.9	1.05	3.143	118	13582.3	108.79	46.3	108.2	32.2	29.8	72.6	20.2	5.8	1.2	0.2	<0.3	<0.07
973	37	35.26	155	50	55	N	>= Post-secondary education	Male	37	50	3040	32	32	5.4	4.07	13.5	205	35	28	0.55	25.6	66	127	10.7	1.09	4.725	74	21588.4	285.74	42.2	103.7	33.2	32	66.4	23.9	6.5	2.8	0.4	<0.3	<0.07
974	29	27.79	159	57	69	N	>= Post-secondary education	Female	38	49	3160	32	32	7.4	3.91	11.6	182	21	15	0.51	31	126	94	10.9	1.04	1.863	52	9409.9	107.87	35.7	91.3	29.7	32.5	73.1	21.3	4.2	1.1	0.3	<0.3	<0.07
975	29	31.1	155	63.5	73	Y	>= Post-secondary education	Female	40	49	2900	32	30	8.1	4.22	12	274	23	20	0.49	13.3	60	177	10.6	1.02	1.267	121	13811.6	77.99	41.2	97.6	28.4	29.1	$null$	$null$	$null$	$null$	$null$	0.3	<0.07
976	39	34.57	166	55	67	Y	>= Post-secondary education	Male	38	52	3390	$null$	$null$	6	4.06	13.5	151	26	20	0.56	44.1	111	107	11.1	1.04	0.77	90	21421.6	289.46	41.2	101.5	33.3	32.8	76.5	17.7	4.8	0.7	0.3	<0.3	<0.07
977	31	34.26	162	55.5	70	Y	>= Post-secondary education	Male	38	51	2920	32	33	9.1	3.93	12.2	227	20	21	0.77	31.2	104	102	7.5	0.96	1.278	116	8938.5	90.81	38.1	96.9	31	32	$null$	$null$	$null$	$null$	$null$	<0.3	<0.07
978	31	36.41	155	59	71	N	>= Post-secondary education	Male	40	50	3120	36	32	8	4.99	9.6	213	16	12	0.54	112	46.5	82	7.4	0.92	2.682	47	7117.9	66.93	31.8	63.7	19.2	30.2	70.8	22.7	4.9	1.3	0.3	<0.3	<0.07
979	28	32.3	165	45	57	Y	>= Post-secondary education	Female	38	46.5	2920	32	32	2.4	3.84	10.5	78	19	8	0.51	78.1	$null$	141	12.1	1.23	0.561	127	8259.2	63.56	36.8	95.8	27.3	28.5	76.9	16.5	5.4	0.8	0.4	<0.3	<0.07
980	28	21.58	162	47.4	56	N	>= Post-secondary education	Female	39	54	2920	35	31	8	4.21	8.8	281	17	9	0.54	108	42.1	109	9.1	0.86	1.774	58	11956	73.03	30.5	72.4	20.9	28.9	75.5	16.8	5.5	1.9	0.3	<0.3	<0.07
981	30	35.87	162	63.5	75.5	N	>= Post-secondary education	Female	40	55	4260	34	36	9.6	3.78	11.1	316	19	8	0.49	39.3	108	132	10.1	0.94	0.795	47	8020.9	74.73	35.9	95	29.4	30.9	69.9	22	6.4	1.4	0.3	<0.3	<0.07
982	30	34.97	164	60	67.5	Y	>= Post-secondary education	Male	38	$null$	3155	$null$	$null$	3.3	4.49	13	75	20	10	0.51	14.4	72	130	9.7	0.99	0.777	81	14438.1	92.24	42.3	94.2	29	30.7	62.8	32.4	2.4	1.8	0.6	<0.3	<0.07
983	28	26.8	164	65	75	Y	>= Post-secondary education	Male	40	51	3580	33	34	4.8	3.77	11.5	179	25	19	0.55	46	91	154	9.2	1	0.552	82	13489.2	101.79	38.8	102.9	30.5	29.6	66.6	26	6.1	1.3	0	<0.3	<0.07
984	39	28.5	160	51.2	66.5	Y	>= Post-secondary education	Female	40	52	3600	33	34.5	7.1	4.35	11.6	157	25	20	0.64	50.2	89	127	12.6	1.26	1.259	210	14834	291.58	39.1	89.9	26.7	29.7	74	19.2	5.4	1.1	0.3	<0.3	<0.07
985	29	30.51	160	$null$	$null$	N	>= Post-secondary education	Female	39	$null$	3460	$null$	$null$	9	4.01	11.7	292	18	15	0.54	21.5	81	194	10.1	0.96	1.396	90	17054	101.31	38.9	97	29.2	30.1	69.6	24.2	5.5	0.6	0.1	<0.3	<0.07
986	28	30.21	157	52	66	Y	>= Post-secondary education	Female	40	50	3020	31	32	$null$	$null$	$null$	$null$	19	13	0.62	22.3	94	137	11.2	1.03	0.802	93	9976	51.7	$null$	$null$	$null$	$null$	$null$	$null$	$null$	$null$	$null$	<0.3	<0.07
987	38	24.27	$null$	$null$	$null$	Y	< Post-secondary education	Male	38	51	3150	34	33	9.8	4.55	12.5	317	19	15	0.5	58.7	98	141	9.6	1.05	1.824	257	15008.3	188.61	41.5	91.2	27.5	30.1	72.3	21.3	5.8	0.4	0.2	<0.3	<0.07
988	39	26.68	150	43.5	58.5	Y	>= Post-secondary education	Male	38	50	3220	32	32	9.8	4.09	12.9	168	21	14	0.52	59.6	111	117	8.7	1.05	1.62	146	10797.4	223.08	40.3	98.5	31.5	32	80.7	12.4	5.9	0.9	0.1	<0.3	<0.07
989	29	34.29	155	52	64	N	>= Post-secondary education	Female	37	53	3170	33	32	6.8	4.3	9.3	121	21	12	0.44	16.1	95	108	9.7	1	0.789	52	11340.6	85.54	31.3	72.8	21.6	29.7	77.4	17.2	3.5	1.8	0.1	<0.3	<0.07
990	39	29.97	159	46	58.5	Y	< Post-secondary education	Female	39	48	2480	32	31	12.5	4.32	12.2	211	34	28	0.66	9.5	90	134	11.5	1.09	2.593	152	24549.3	130.51	39.9	92.4	28.2	30.6	86.4	10.8	2.7	0	0.1	<0.3	<0.07
991	39	37.62	159	47.5	56.5	Y	>= Post-secondary education	Female	38	46	2220	31	29	$null$	$null$	$null$	$null$	22	20	0.64	19.3	$null$	152	12.2	1.28	1.842	121	16686.2	238.22	$null$	$null$	$null$	$null$	$null$	$null$	$null$	$null$	$null$	<0.3	<0.07
992	28	37.68	165	50	61	N	>= Post-secondary education	Female	40	52	3000	33	32	8.2	3.08	9.6	173	21	14	0.49	46.4	81	123	8.9	0.87	0.71	72	18104.6	90.47	30.1	97.7	31.2	31.9	73.8	19.8	5.6	0.7	0.1	0.4	<0.07
993	31	32.43	168	68.5	90	Y	>= Post-secondary education	Male	38	49	2900	33	32	9.7	3.65	11.6	257	24	22	0.54	64.8	109	130	9.2	0.95	1.171	76	5923.3	90.52	36.4	99.7	31.8	31.9	81.9	13.4	3.6	1	0.1	<0.3	<0.07

## Sheet: Raw data 2
3_Aspartate_aminotransferase	F_Aspartate_aminotransferase	3_Alanine_aminotransferase	F_Alanine_aminotransferase	3_Creatinine	F_CRE	3_Insulin	F_insulin	3_Triiodothyronine	F_Triiodothyronine	3_Thyroxine	F_Thyroxine	3_Free_thyroxine	F_Free_thyroxine	3_Thyroid_stimulating_hormone	F_Thyroid_stimulating_hormone	3_Testosterone	F_Testosterone	3_Estradiol	F_Estradiol	3_Progesterone	F_Progesterone	3_Follicle_stimulating_hormone	F_Follicle_stimulating_hormone	3_Luteinizing_hormone	F_Luteinizing_hormone
24	12	22	7	0.61	0.78	141.3	6.9	145	73	13.1	7.1	1.06	1.12	1.729	23.425	66	21.13	15244.1	79.4	162.23	0.105	0.3	12.4	0.1	4.64
13	15	10	7	0.67	0.73	9	5.4	86	98	7.9	5.4	0.79	1	8.236	4.158	96	22.65	14173.4	320.6	72.28	0.36	0.15	11.5	0.035	32.41
18	9	11	7	0.46	0.79	13.3	12.8	97	77	8.9	5.2	0.89	1.13	1.566	1.995	92	16.42	10612.2	119.9	103.19	7.04	0.15	3	0.035	3.64
20	24	18	23	0.41	0.88	108	9.7	148	104	9.9	7.7	0.88	1.21	1.659	1.078	116	32.07	14579.2	132.9	137.13	7.83	0.15	2.1	0.035	1.19
28	12	21	9	0.48	0.71	19.7	5.7	154	127	11.9	8.3	1	1.26	1.387	1.133	53	24.36	11990.9	44.2	166.65	0.35	0.15	7.7	0.035	5.39
15	12	11	9	0.55	0.89	49.8	6.8	170	168	13.7	14.2	1.08	1.21	1.496	1.799	79	3.5	16756.9	5.9	384.44	0.105	0.15	2	0.035	0.77
26	19	17	9	0.52	0.83	106.7	2.5	144	100	11.2	7.1	0.91	1.04	1.933	1.694	23	19.51	14903.4	171.1	146.36	22.08	0.15	3.6	0.035	1.47
12	15	11	16	0.58	0.84	200.7	12.1	137	107	10.6	6.9	1.04	1.21	0.72	1.287	252	25.14	8199.3	247.8	75.41	14.36	0.15	2	0.035	3.56
20	15	14	7	0.55	0.8	28.5	21.7	132	90	14.9	7.6	1.1	0.97	2.538	0.767	88	11.3	18618.3	48.7	287.96	12.38	0.15	5.7	0.035	4.71
20	11	13	6	0.45	0.71	24.1	5.7	91	105	9.7	9.5	1.04	1.46	1.171	0.101	87	10.52	13922.1	53.1	293.78	2.92	0.15	3.4	0.035	1.95
30	15	22	7	0.58	0.76	10.8	10.3	119	180	11.3	10.8	0.88	0.88	2.771	2.2	97	54.19	3584.5	3000	38.8	125.73	0.15	0.15	0.035	0.035
24	16	11	9	0.61	0.73	2.1	5	146	112	14.3	6.8	1.08	1.17	1.26	1.289	162	24.89	24429.1	241.2	186.42	0.21	$null$	$null$	0.035	5.65
22	13	33	11	0.53	0.8	25.7	16.3	118	125	11.4	9.5	0.96	1.58	2.234	0.208	106	40.57	14248.3	89.9	126.98	0.44	0.15	4.3	0.035	4.27
17	12	17	9	0.54	0.64	54.4	4.5	146	120	12.6	8.3	1.07	1.2	0.95	0.843	132	39.46	14508.7	27.2	126.29	0.24	0.15	7.1	0.035	4.26
22	15	17	7	0.47	0.79	11.2	2.6	132	96	12.9	7.3	1.03	0.84	3.402	2.836	120	19.05	20816.3	243	224.12	0.93	0.15	25.5	0.035	74.69
17	15	15	8	0.47	0.83	16.9	10.4	103	95	9.4	6.8	1.09	1.19	0.896	0.985	76	18.76	17505.8	61.8	135.26	6.29	0.15	5.8	0.035	3.93
19	15	12	8	0.47	0.72	25.2	6.1	$null$	$null$	12.8	9.7	1.06	1.5	1.409	2.498	35	14.48	$null$	$null$	150.38	0.105	$null$	$null$	0.035	5
15	15	7	7	0.51	0.81	6.9	2.7	131	89	11.1	7.6	1.01	0.99	2.013	0.5	154	26.51	52690.1	224.4	202.53	13.31	0.15	3.1	0.035	3.62
21	31	18	21	0.57	0.89	9.5	13.6	$null$	$null$	11	8.5	0.83	1.09	1.919	2.037	70	26.41	15854.4	52.1	151.15	0.65	0.15	7.6	0.035	9.25
25	12	17	8	0.56	0.78	26.3	4.7	140	104	11.8	7.2	0.98	1.09	0.839	1.167	140	25.35	8402	39.6	57.14	0.26	$null$	$null$	0.035	3.32
23	14	15	8	0.57	1	133.2	13.8	125	80	9.5	6.3	1.08	1.01	1.393	1.069	122	26.34	13792.5	112.3	102.55	11	0.15	2.7	0.035	3.45
35	19	28	19	0.55	0.76	25.6	8.7	127	85	10.7	8.1	1.09	1.19	4.725	2.437	74	10.55	21588.4	238.6	285.74	0.105	0.15	4.9	0.035	4.18
17	13	9	12	0.54	0.75	108	7.5	109	95	9.1	5.1	0.86	0.96	1.774	2.503	58	23.54	11956	105.4	73.03	6.05	0.15	2.4	0.035	2.16

## Sheet: Legend
Raw data 1 shows raw data of table 2 and 3, and supplementary table 2. ‘$null$’ indicates missing data. Data of Yellow background indicate outliers.
Raw data 2 shows raw data of table 4 containing the third trimester of pregnant women and after deliver. The prefix of title is ‘3_’ which indicates raw data of the 3rd trimester of pregnant; The prefix of title is ‘F_’ which indicates raw data of after deliver. ‘$null$’ indicates missing data.
